# Supplementary material for: N6-methyladenosine mRNA methylation is important for the light response in soybean
Source: Front Plant Sci. 2023 Apr 4;14:1153840. doi: 10.3389/fpls.2023.1153840 (PMC10110966; doi:10.3389/fpls.2023.1153840)
Supplement: Supplementary file 2 [file Table_1.xlsx]

## Sheet: Primer
Gene locus
Glyma.09G087700(GmPASK)	1-F	TTCACATCACTCTTCAGTC
	1-R	ATATAGATATATAGGAGGGAAAGG
Glyma.06G029100(GmBLH3)	2-F	CTTTTCTTCAGGTTCTTATGC
	2-R	TCCACCTACAGTTTCACT
Glyma.18G238900(GmCLAMT)	3-F	CATGGATTCATTCAGTGC
	3-R	CATAACTCCTTTCTCCCT
Glyma.12G184300(GmALPHA)	4-F	GATGTAGTGTGCGGAGTA
	4-R	ATATATCGTAACTGCTTACAAAGT
Glyma.16G027200(GmSPA1a)	5-F	ACAAGAGTTAGATGATGAAGTC
	5-R	CGAAGATCCTGTCTCCTC
Glyma.13G316500(GmBIC2b)	6-F	GAAGGACTGGATGGACTAT
	6-R	ACGAGCATTAGCAATAAGAG
Glyma.19G260400(GmPRR5e)	7-F	AATCACTGTTTATATTGGAAGATG
	7-R	CGTTTCATGGCACTCATA
Glyma.05G048000(GmATPD)	8-F	AGGATTAAGACGCTACTTG
	8-R	CTGCTTTCTCACACTCAT
Glyma.01G142400(GmFRK4)	9-F	TCATTACTGTGGCTTCCT
	9-R	CATATTCTGCGTACAAGAGAT
Glyma.20G213300	10-F	GTGACATTGAGGAAGGAT
	10-R	TATCAGGCTAATAGAACCATAA
Glyma.18G208800(GmWRKY33)	11-F	AGAGCCTAGAGTTGTAGTT
	11-R	CATTTGGGTTTCCTTTGAC
Glyma.08G338100(GmUGT72B1)	12-F	TGTGTGATTTCTGAGATGTATTGC
	12-R	AACATGGCTCACTGACGAA
Glyma.16G164200	13-F	AGTGTTCAGTATTATGTGCTTCT
	13-R	ACAGAGGGTCGATCTAAAGT
Glyma.12G175000(GmATCNGC15)	14-F	ACCTGAGCCTAGTTCCAA
	14-R	AACACTCTTGACAGCATTCTA
Glyma.04G033500( GmJAC1)	15-F	TGGCTTCAGAATTGCTATTAGA
	15-R	TTATGCGTTTGTGAGATGGA
Glyma.18G036400( GmRCA)	16-F	GCTCAATAATGAATGGCAAG
	16-R	GTTTGGGTGCTCATTTCT
Glyma.13G150600( GmAHL1)	17-F	GCAAAATGGTTACAAGGC
	17-R	GCTGTCACTATTTCTGGA
Glyma.17G247400( GmDTX33)	18-F	GCCACTTGAAATTCTCGTTT
	18-R	GCACTGAATGAGACACCTA
Glyma.14G096700( GmROXY21)	19-F	TGATCTTGAGAGCCACAA
	19-R	TCCATGCCATAATGATAAACTAA
Glyma.09G281900( GmATOMT1)	20-F	GGCGAGACCCTAAAACAGAT
	20-R	CTTGTACCACTTGAGGCAAATC
Glyma.19G192900(GmABCG34)	21-F	GTTGTCTAGGTGTTGGTA
	21-R	CTGGCTTTATTCCTGCTT
Glyma.16G106800(GmSGN1)	22-F	AAGACCAAAGACTGAGCAA
	22-R	ATAATGCACCTCAACCTCTT
Glyma.06G319900	23-F	CTTTGAAACGGAATTTGTGTAA
	23-R	AATCGCTATTGAATTGAATTGAA
Glyma.12G224000	24-F	GATTTGATATGTCAATTAGAGAG
	24-R	CATACATGCCAGACTCAT
Glyma.20G087900(GmRAD5B)	25-F	CGTCACAGGCTCAATCAG
	25-R	GGTAACCGCTTTCTTCTT
Glyma.16G026900(GmJAR1)	26-F	TCTCGCAAAGTCAACTGCAT
	26-R	CAATTGAAGGCAGTGCTGAG
Glyma.18G018400(GmEIL4)	27-F	GGAGTGGCACATTGGAAGAT
	27-R	GCACTATCCTTGCGTTGGAT
Glyma.04G006300(GmSAUR6)	28-F	TGTTTGTGAGAGCAAAATAGCC
	28-R	GAACCAACGGTAGCCTCAAA
Glyma.09G221200(GmSAUR14)	29-F	TGAAATGTGCTCCCTGAATG
	29-R	AACAGTGCATCAGTAACAACCA
Glyma.11G076200(GmSAUR16)	30-F	TCCCTTGTCAAGTGGTGATTT
	30-R	CCCATGAACAACACTGCTTC
Glyma.17G256700(GmSAUR52)	31-F	GAGTCCAGACCGCTCCTACA
	31-R	TTAAAATTGTCGCCCTTTGC
Glyma.02G130400(GmATCHS)	32-F	CACGTGCTTAGCGAGTATGGT
	32-R	TGACACTGCGTAGCACAACA
Glyma.05G048000(GmATPD)	33-F	TCAGTTCCACCACCAAAACA
	33-R	GATGCCAAAGCTAATGATGC
Glyma.02G267800(GmCOP1a)	34-F	CTTGCAGCTTGAACACGAGA
	34-R	TTGAAGTTGAGTCCCTTAATTGG
Glyma.07G049400(GmPRR5d)	35-F	GAACTTCCACAGGGAAAGCA
	35-R	CTTGCAACGCAAAGATGTGT
Glyma.07G058200(GmSPA1b)	36-F	CTGAAGCACTGGTGAAGCTG
	36-R	TGCAAAGCATAGATCATCTCC
Glyma.07G058200(GmTCP21)	36-F	TCCTTCTAAAGTGGCCGTTG
	36-R	TAACATCCCAGGGAAAACCA
Glyma.10G141400(GmPHYA1)	37-F	ACTGATAAGCAGAAAGCTGCTGAAG
	37-R	TGCAGCAAGTTCAGCAGAGAG
Glyma.09G087700(GmpsaK )	38-F	TCTTCAGTCTTCCCTCAACCTT
	38-R	TTCAAACGATTATTTGTAATTGGA
Glyma.10G040600(Gmpsb28)	39-F	TGATATATTGGCGTGCATGT
	39-R	TGAGTGATGAGCTTTCCATCC
Glyma.06G196200(GmPRR1b)	40-F	GGGGTGTTGATCCAATATGC
	40-R	CAATATAAAACGCAGGGGTGA
Glyma.17G231600(GmELF3b-2)	41-F	TCCGAAGGGCTTGTCT
	41-R	GAATTGATAGGCGGGATT

## Sheet: Diff_Peak with Diff_Gene
Geneid	Diff_Peak_logFC	Diff_Gene_logFC
CYP93A2	-1.21511	1.81998
GLYMA_01G006500	1.47614	1.31798
GLYMA_01G006800	2.6276	-2.09044
GLYMA_01G022400	-1.48912	1.89822
GLYMA_01G034600	-1.33961	1.18643
GLYMA_01G034900	-1.26991	-1.19085
GLYMA_01G040600	-1.66886	1.02846
GLYMA_01G044500	-1.23264	-1.85071
GLYMA_01G050100	2.08018	-1.44713
GLYMA_01G053800	-1.38029	1.13927
GLYMA_01G062400	1.28853	-1.75608
GLYMA_01G076200	-1.03645	2.32373
GLYMA_01G076900	2.11159	-1.11962
GLYMA_01G078800	2.41951	-1.19893
GLYMA_01G142400	-1.20014	-8.63555
GLYMA_01G160100	-1.7991	-2.28217
GLYMA_01G168500	-1.47276	-1.54494
GLYMA_01G181800	1.68331	3.94173
GLYMA_01G198900	-1.95749	-1.96356
GLYMA_01G221400	-1.13082	-2.26346
GLYMA_01G222600	-1.93449	-2.30476
GLYMA_01G223600	1.05985	1.11573
GLYMA_02G001000	1.07398	-1.30544
GLYMA_02G026400	-1.33313	-1.35216
GLYMA_02G042600	1.77908	2.24992
GLYMA_02G047600	1.23297	-1.59493
GLYMA_02G048600	-2.07568	-3.44418
GLYMA_02G055500	-1.00671	1.13541
GLYMA_02G068800	-1.46598	-1.4
GLYMA_02G080700	1.59519	-1.0055
GLYMA_02G082500	1.15844	-1.92193
GLYMA_02G100100	1.37686	1.23459
GLYMA_02G105000	-1.00933	-5.11822
GLYMA_02G106800	-1.19142	-1.6361
GLYMA_02G108600	1.14965	-1.05977
GLYMA_02G124600	1.12683	1.10812
GLYMA_02G185100	-1.00747	-2.18542
GLYMA_02G199300	1.47657	-1.22285
GLYMA_02G205800	1.40024	1.20163
GLYMA_02G215000	1.1093	-1.13368
GLYMA_02G218200	-1.61796	1.87997
GLYMA_02G228600	-1.05647	1.53841
GLYMA_02G229500	-1.16265	2.09563
GLYMA_02G244200	1.89328	1.20519
GLYMA_02G245700	-2.95582	1.04089
GLYMA_02G283400	-1.19111	-1.20714
GLYMA_02G286600	-1.06572	-1.06652
GLYMA_02G298000	-3.49808	-1.08473
GLYMA_02G299600	-1.12035	-1.14121
GLYMA_02G309100	-1.44431	-1.20131
GLYMA_03G033900	1.1451	1.2689
GLYMA_03G049800	2.56416	1.34279
GLYMA_03G052400	-1.41083	1.13771
GLYMA_03G063400	3.5949	1.13879
GLYMA_03G068100	-2.06884	-2.90952
GLYMA_03G069400	-1.61114	-1.28623
GLYMA_03G072100	-1.18506	1.89642
GLYMA_03G097300	1.70913	-2.04179
GLYMA_03G101200	1.2136	-1.86203
GLYMA_03G111400	1.03748	1.72198
GLYMA_03G116700	-1.66703	-1.20595
GLYMA_03G125200	-1.01864	-1.33074
GLYMA_03G131700	-4.8982	-1.51074
GLYMA_03G134500	-2.19225	2.4527
GLYMA_03G148100	-1.47946	-1.01448
GLYMA_03G176300	1.14271	3.65978
GLYMA_03G193700	1.0101	2.46635
GLYMA_03G200200	-1.31968	-1.44917
GLYMA_03G215800	-1.20174	1.45209
GLYMA_03G223700	-1.43938	1.46484
GLYMA_03G243700	2.80189	-1.17015
GLYMA_03G260300	2.50947	-1.36059
GLYMA_04G001500	-2.79869	-1.25169
GLYMA_04G029200	-1.85949	-1.0858
GLYMA_04G033100	-1.11119	-1.45086
GLYMA_04G033500	-1.99522	-1.881
GLYMA_04G040000	-1.35496	1.24267
GLYMA_04G042400	-1.75231	1.86625
GLYMA_04G044300	-1.13823	-2.25375
GLYMA_04G054200	-1.01024	-2.60635
GLYMA_04G073200	1.56698	-1.29439
GLYMA_04G084100	-1.43616	-1.17137
GLYMA_04G091900	-1.18382	1.06068
GLYMA_04G103400	-1.02713	1.41177
GLYMA_04G121700	2.10208	1.64334
GLYMA_04G123800	-1.72077	1.01994
GLYMA_04G132400	-1.56188	-1.39341
GLYMA_04G137600	-1.78102	1.42564
GLYMA_04G149300	1.42507	2.60943
GLYMA_04G156200	-1.02373	-1.05246
GLYMA_04G157900	-1.00031	2.03782
GLYMA_04G167500	1.57209	1.09533
GLYMA_04G178900	1.05361	-1.83646
GLYMA_04G180900	2.3744	1.16134
GLYMA_04G185000	-2.54511	-1.7173
GLYMA_04G187600	1.03636	-1.30663
GLYMA_04G190800	1.47104	1.10049
GLYMA_04G196000	1.72781	2.96835
GLYMA_04G227700	1.44018	1.20548
GLYMA_04G247800	-2.0014	-1.27328
GLYMA_04G250100	-1.40943	-1.39169
GLYMA_05G002000	-1.2229	-1.79213
GLYMA_05G014300	1.31245	-1.60625
GLYMA_05G048000	-1.23053	-1.07406
GLYMA_05G053800	1.45887	1.35325
GLYMA_05G066600	1.47471	1.41243
GLYMA_05G081200	1.11957	1.04252
GLYMA_05G134800	-1.15942	2.79776
GLYMA_05G150500	-1.11836	-1.43187
GLYMA_05G164500	1.08161	-1.19442
GLYMA_05G165600	1.15795	-1.15048
GLYMA_05G175500	-1.95966	-1.11469
GLYMA_05G182800	-2.29738	2.19782
GLYMA_05G192700	1.45699	-1.18915
GLYMA_05G195900	-2.16984	-1.8054
GLYMA_05G200000	2.75615	-1.86706
GLYMA_06G022500	1.91286	-1.15353
GLYMA_06G029100	-1.45901	1.14062
GLYMA_06G029200	-1.31171	-1.21902
GLYMA_06G072900	-1.36871	-1.13749
GLYMA_06G116100	-1.51449	-1.55837
GLYMA_06G146300	1.78442	-1.2192
GLYMA_06G169700	1.41289	-1.89026
GLYMA_06G182200	1.86492	-1.07846
GLYMA_06G193600	1.41815	-1.16826
GLYMA_06G202300	-1.70093	-1.52482
GLYMA_06G214700	-1.37732	-2.7914
GLYMA_06G219900	1.41148	-2.50716
GLYMA_06G235000	1.58562	-2.30375
GLYMA_06G240400	1.48153	-1.04272
GLYMA_06G248900	-1.00026	1.95858
GLYMA_06G255300	1.57929	1.41057
GLYMA_06G258400	-1.054	2.53912
GLYMA_06G295700	1.50831	-4.10549
GLYMA_06G308100	-2.3059	-1.6441
GLYMA_06G314400	-1.59007	-1.02396
GLYMA_06G318500	1.22756	-2.35207
GLYMA_06G319900	2.32354	-1.25524
GLYMA_07G019500	1.09936	-1.25409
GLYMA_07G030000	-1.70185	-1.31329
GLYMA_07G031000	1.06827	1.34993
GLYMA_07G032600	1.56026	1.0994
GLYMA_07G034500	1.06437	1.2701
GLYMA_07G040800	1.32653	3.49535
GLYMA_07G045500	2.24601	2.38326
GLYMA_07G048600	-1.83192	-1.16857
GLYMA_07G050900	4.08895	1.01359
GLYMA_07G059700	-1.31634	-1.01901
GLYMA_07G078100	-1.57697	1.38509
GLYMA_07G098000	1.3775	2.18037
GLYMA_07G165700	1.73253	1.28156
GLYMA_07G181300	-1.17544	-1.89824
GLYMA_07G200000	1.77878	-1.0137
GLYMA_07G202300	1.83565	1.024
GLYMA_07G248100	-1.02468	-1.0788
GLYMA_08G003100	1.43175	1.59669
GLYMA_08G033100	-2.70708	-1.08595
GLYMA_08G038800	-1.07446	-3.04836
GLYMA_08G060500	2.97857	2.35229
GLYMA_08G061000	-1.74733	-1.17169
GLYMA_08G092800	2.22659	2.03863
GLYMA_08G102500	3.91462	-1.41012
GLYMA_08G130300	-1.17921	1.17207
GLYMA_08G147900	-1.30576	-1.20736
GLYMA_08G151600	-2.79997	-1.79058
GLYMA_08G152500	-1.27786	1.49938
GLYMA_08G158700	-2.85522	1.28878
GLYMA_08G161900	1.11168	-1.22419
GLYMA_08G170700	-1.26871	3.11769
GLYMA_08G174400	-1.606	4.55719
GLYMA_08G177400	-1.76564	-1.6403
GLYMA_08G178000	1.21664	1.93745
GLYMA_08G185000	1.76035	-1.55988
GLYMA_08G195100	1.53206	1.07314
GLYMA_08G201200	-1.19064	-3.0158
GLYMA_08G213900	1.57674	-2.45317
GLYMA_08G228800	1.51081	1.10592
GLYMA_08G272600	-1.37364	-1.0588
GLYMA_08G279800	-1.09135	-1.12429
GLYMA_08G287500	-1.04103	-1.60695
GLYMA_08G294900	-1.05901	1.41907
GLYMA_08G314700	1.25787	-1.68294
GLYMA_08G333800	2.15277	-1.2224
GLYMA_08G338100	1.72389	5.53962
GLYMA_08G338200	-1.5562	1.62906
GLYMA_08G355200	1.00995	2.08491
GLYMA_08G367000	1.34427	2.22573
GLYMA_09G023100	1.63503	-1.25445
GLYMA_09G025400	2.47592	-1.13514
GLYMA_09G038900	-1.17894	1.6869
GLYMA_09G041900	-1.06416	1.90537
GLYMA_09G052900	-1.1908	1.73088
GLYMA_09G058900	-1.75386	1.68221
GLYMA_09G087200	-2.88545	-2.5045
GLYMA_09G087400	-1.65359	1.0381
GLYMA_09G087700	-2.23351	-1.21424
GLYMA_09G095400	-1.20798	-1.14349
GLYMA_09G099500	-1.03037	1.44601
GLYMA_09G150000	1.2917	2.23621
GLYMA_09G165900	-1.51373	2.65813
GLYMA_09G216100	3.74478	3.03366
GLYMA_09G224200	-1.02993	-3.02227
GLYMA_09G225000	-1.21396	1.12212
GLYMA_09G226000	2.30606	-1.42645
GLYMA_09G237500	-1.85003	1.33347
GLYMA_09G253800	1.34189	2.64107
GLYMA_09G275400	3.16714	4.29479
GLYMA_09G281800	2.25635	1.11053
GLYMA_09G281900	-1.27364	2.70043
GLYMA_10G000200	1.82332	-1.10788
GLYMA_10G014100	-1.495	-1.24594
GLYMA_10G021200	-2.13296	1.15052
GLYMA_10G026100	1.43359	2.31322
GLYMA_10G055000	1.18832	-1.02737
GLYMA_10G065200	1.36497	-1.30214
GLYMA_10G065500	-1.42702	-1.15942
GLYMA_10G069500	-2.50564	1.72744
GLYMA_10G075800	1.29266	2.94544
GLYMA_10G094900	-1.41498	-2.11887
GLYMA_10G107900	1.40214	1.59105
GLYMA_10G156500	-1.70775	1.44774
GLYMA_10G159600	-1.19434	2.11885
GLYMA_10G183000	1.3603	-1.01392
GLYMA_10G185100	-2.87624	-1.57148
GLYMA_10G186800	1.0542	1.19342
GLYMA_10G188400	1.32406	3.84104
GLYMA_10G189400	2.28331	-1.14427
GLYMA_10G192600	3.07361	-1.01849
GLYMA_10G192900	3.64837	1.45863
GLYMA_10G196200	-1.27326	-1.64484
GLYMA_10G205600	-1.56732	-1.19657
GLYMA_10G212400	2.84182	1.16521
GLYMA_10G222400	-1.22422	1.19009
GLYMA_10G251500	-1.13391	-3.93328
GLYMA_11G027700	1.23804	-6.05425
GLYMA_11G045200	2.13484	1.41125
GLYMA_11G060500	1.21532	3.19961
GLYMA_11G076200	1.39187	1.67022
GLYMA_11G085200	1.59716	2.41872
GLYMA_11G088900	1.06436	1.29625
GLYMA_11G091700	-1.75981	-1.19843
GLYMA_11G101900	1.12695	1.0471
GLYMA_11G116600	-1.36777	-1.77738
GLYMA_11G116700	-1.30579	-1.11254
GLYMA_11G119000	1.44753	2.66882
GLYMA_11G119200	-1.47161	-2.3691
GLYMA_11G121900	1.22606	1.15934
GLYMA_11G127100	-1.33226	-2.53527
GLYMA_11G130600	1.24166	1.01034
GLYMA_11G133800	-1.16812	-1.47093
GLYMA_11G139800	7.59064	-1.24275
GLYMA_11G157100	-2.52974	1.66143
GLYMA_11G161000	1.1865	1.15555
GLYMA_11G179100	1.11779	-1.21747
GLYMA_11G189400	3.08938	-1.02304
GLYMA_11G201200	2.26189	-2.25446
GLYMA_11G203300	2.5144	1.54756
GLYMA_11G212500	-1.08669	-1.08829
GLYMA_11G221000	1.17658	-1.72565
GLYMA_11G222300	1.69868	1.64834
GLYMA_11G228800	-1.3984	-2.96208
GLYMA_11G230400	2.07749	2.11925
GLYMA_11G232000	-1.09709	-1.0978
GLYMA_11G245400	1.25707	-1.11691
GLYMA_11G250400	1.20598	4.15781
GLYMA_11G252700	3.6221	1.0145
GLYMA_12G002400	2.77394	-1.50528
GLYMA_12G015300	-1.49787	1.25775
GLYMA_12G032900	10.8118	1.30584
GLYMA_12G088500	-1.11166	1.05345
GLYMA_12G094100	-1.19984	1.55241
GLYMA_12G101200	-1.97941	2.6736
GLYMA_12G103800	-1.29827	-1.24658
GLYMA_12G112900	1.46091	-1.03764
GLYMA_12G114900	5.38389	-1.50211
GLYMA_12G120500	-1.38635	-1.00496
GLYMA_12G175000	1.47929	2.08211
GLYMA_12G175300	1.25625	-1.23909
GLYMA_12G176200	-1.00021	3.23964
GLYMA_12G184300	2.78294	-1.88745
GLYMA_12G197100	-1.3035	-2.76348
GLYMA_12G200600	12.4321	1.23878
GLYMA_12G209900	-1.07752	-2.3338
GLYMA_12G224000	1.88469	-1.28121
GLYMA_12G227800	-2.37894	-1.66148
GLYMA_12G228200	-1.49685	1.97354
GLYMA_12G234700	1.23976	1.71005
GLYMA_13G007200	2.62859	-1.34941
GLYMA_13G010700	-3.52445	-1.07085
GLYMA_13G029200	6.16596	-1.92343
GLYMA_13G042200	5.8258	1.01343
GLYMA_13G043900	2.10075	1.94181
GLYMA_13G044500	1.43749	-1.76606
GLYMA_13G067500	2.66585	-2.11466
GLYMA_13G070900	2.82462	-1.79363
GLYMA_13G075900	-1.78108	1.07541
GLYMA_13G094400	1.48328	2.62055
GLYMA_13G104300	1.36159	-1.11929
GLYMA_13G128800	1.44638	1.52857
GLYMA_13G150600	-2.37702	-1.03102
GLYMA_13G152900	1.23277	-1.20097
GLYMA_13G153400	-1.47504	-3.0052
GLYMA_13G157400	-3.64202	1.65182
GLYMA_13G185200	1.23392	1.13451
GLYMA_13G194000	-1.14314	-1.12596
GLYMA_13G197300	-3.8815	-1.70177
GLYMA_13G210000	-1.102	1.34983
GLYMA_13G212600	1.44135	-1.34206
GLYMA_13G225100	1.17983	-1.05222
GLYMA_13G230200	1.44135	1.43259
GLYMA_13G270300	1.39656	2.56217
GLYMA_13G278400	-1.04316	1.53977
GLYMA_13G286100	3.20427	1.2778
GLYMA_13G291800	1.64736	1.07753
GLYMA_13G308800	-1.05216	-1.32973
GLYMA_13G312500	-1.49127	-1.10116
GLYMA_13G314100	1.2262	1.79586
GLYMA_13G316500	-4.76425	-4.11636
GLYMA_13G322500	-1.26838	5.60632
GLYMA_13G347800	1.19672	-1.81826
GLYMA_13G349300	1.92202	1.07128
GLYMA_13G357300	1.45261	-1.09638
GLYMA_14G001600	8.82206	3.44541
GLYMA_14G014200	-1.3311	1.50598
GLYMA_14G089800	-1.69627	1.40107
GLYMA_14G096700	-1.50665	-1.53337
GLYMA_14G116000	-1.05898	1.10451
GLYMA_14G128500	2.19347	-1.24451
GLYMA_14G132400	1.07716	1.01188
GLYMA_14G134700	1.71709	1.66856
GLYMA_14G162100	1.60081	-2.2567
GLYMA_14G171800	-1.8871	2.58162
GLYMA_14G175100	1.19017	3.62941
GLYMA_14G185700	1.04396	-1.14643
GLYMA_14G188100	1.49743	1.76813
GLYMA_14G189600	1.14271	2.07534
GLYMA_14G194900	1.25955	-1.11609
GLYMA_14G209400	10.6976	-1.53834
GLYMA_14G211700	-2.56134	1.07816
GLYMA_15G011900	-1.30884	2.03717
GLYMA_15G018900	1.4079	-1.02566
GLYMA_15G026500	1.41242	-2.01732
GLYMA_15G092000	-1.79156	-1.01418
GLYMA_15G099500	-1.21096	2.06853
GLYMA_15G124700	-1.0045	-1.73857
GLYMA_15G133900	2.24104	-2.77414
GLYMA_15G169100	1.49322	1.32576
GLYMA_15G179500	1.35168	1.63628
GLYMA_15G198500	3.03983	-1.18921
GLYMA_15G213600	-1.16896	-3.17121
GLYMA_15G213700	-1.67692	-1.1754
GLYMA_15G235000	1.37624	-1.08546
GLYMA_15G240600	-1.72828	-4.83203
GLYMA_15G262300	-1.48183	-1.30921
GLYMA_15G267600	1.41654	1.05188
GLYMA_16G005500	3.05455	1.08229
GLYMA_16G006300	-1.62112	1.7907
GLYMA_16G018200	1.37267	1.18723
GLYMA_16G027200	3.14229	-1.12095
GLYMA_16G045400	1.2159	1.53549
GLYMA_16G054300	1.10697	1.32284
GLYMA_16G060400	-1.50729	1.51967
GLYMA_16G072000	-2.00986	4.62348
GLYMA_16G095000	-1.08185	-7.40168
GLYMA_16G098500	-1.38275	1.46614
GLYMA_16G106800	2.03619	4.04152
GLYMA_16G116900	-1.31521	1.96331
GLYMA_16G119200	1.80782	3.49965
GLYMA_16G126500	-1.83486	-1.42805
GLYMA_16G131200	-1.54218	-1.29444
GLYMA_16G146100	2.75865	-1.30334
GLYMA_16G158700	-1.12185	-1.08107
GLYMA_16G164200	1.02381	1.48116
GLYMA_16G197400	2.12008	1.37886
GLYMA_16G197800	1.17653	1.95237
GLYMA_16G201400	2.25331	2.70986
GLYMA_16G202500	2.59188	-1.13577
GLYMA_16G213700	-1.68827	1.18291
GLYMA_17G006900	1.80019	2.69397
GLYMA_17G008000	1.25957	3.44735
GLYMA_17G015500	2.4066	1.03603
GLYMA_17G043700	2.70061	-2.71765
GLYMA_17G085500	1.21038	-1.13735
GLYMA_17G100900	7.25922	-1.16884
GLYMA_17G128900	2.11586	4.4325
GLYMA_17G132700	-1.17472	-1.59731
GLYMA_17G132900	-2.24175	-2.69495
GLYMA_17G137800	3.34734	1.45249
GLYMA_17G142900	1.51914	1.69273
GLYMA_17G147600	-1.06994	3.77914
GLYMA_17G177300	-1.11279	-1.15728
GLYMA_17G177800	1.38786	1.73868
GLYMA_17G209100	1.62583	1.27966
GLYMA_17G220800	1.24864	2.75443
GLYMA_17G247400	-1.45418	-1.97475
GLYMA_17G252200	-1.45847	-6.86402
GLYMA_18G018400	2.44597	1.10743
GLYMA_18G025300	2.33733	-1.07817
GLYMA_18G026700	-1.67445	1.10855
GLYMA_18G033300	2.5867	1.65413
GLYMA_18G036400	-2.32867	-2.50175
GLYMA_18G040700	1.52987	1.56687
GLYMA_18G043700	-1.59645	-4.13895
GLYMA_18G050500	1.45507	1.22377
GLYMA_18G076000	3.22853	-1.09868
GLYMA_18G106300	1.71618	-2.58998
GLYMA_18G107300	-1.41091	1.15831
GLYMA_18G138400	-1.22454	-1.05071
GLYMA_18G139900	1.49189	-1.82307
GLYMA_18G158700	1.82619	-1.69268
GLYMA_18G165000	-1.67899	-1.18957
GLYMA_18G184000	3.23923	-1.54385
GLYMA_18G202900	1.32179	1.19164
GLYMA_18G208800	-2.99862	2.01123
GLYMA_18G238900	1.64323	1.23271
GLYMA_18G246800	-2.02986	-1.19149
GLYMA_18G249500	-1.02627	-1.3825
GLYMA_18G271900	-1.22095	1.15193
GLYMA_18G276000	-1.15266	1.73688
GLYMA_18G291000	1.14011	2.46701
GLYMA_18G298400	5.3751	1.7355
GLYMA_19G005200	1.97532	-1.05148
GLYMA_19G016800	2.30039	-1.25793
GLYMA_19G019200	-1.55944	1.34428
GLYMA_19G030700	-1.03858	-2.2372
GLYMA_19G038600	1.27907	1.76574
GLYMA_19G060900	1.11827	-1.24958
GLYMA_19G065000	1.5398	1.67695
GLYMA_19G090400	-3.21086	1.24575
GLYMA_19G137800	1.97895	1.50562
GLYMA_19G140900	-1.77432	-1.98416
GLYMA_19G162800	-1.01662	-1.06087
GLYMA_19G182700	-1.24363	-2.85428
GLYMA_19G192900	2.41365	2.26151
GLYMA_19G212300	1.3979	1.96173
GLYMA_19G223000	1.92197	-1.13955
GLYMA_19G238400	3.21929	1.88287
GLYMA_19G258300	1.01469	-1.17158
GLYMA_19G260400	-1.58347	-2.89894
GLYMA_19G261700	1.00663	-1.0062
GLYMA_20G006200	-1.7379	1.12214
GLYMA_20G026700	-1.35343	-3.01275
GLYMA_20G047400	1.08097	1.10911
GLYMA_20G061300	1.19903	2.10958
GLYMA_20G082500	1.00557	1.05156
GLYMA_20G087900	1.50011	-1.39955
GLYMA_20G106700	1.30464	-1.4917
GLYMA_20G125500	1.24766	2.1609
GLYMA_20G138000	-1.03185	-1.62551
GLYMA_20G151700	2.30818	4.09831
GLYMA_20G153400	-1.12146	-2.04503
GLYMA_20G154100	-1.6324	-1.08218
GLYMA_20G165000	1.0894	1.0156
GLYMA_20G201400	2.55857	-1.008
GLYMA_20G213300	-1.36481	-1.15585
GLYMA_20G222000	-1.12699	2.17379

## Sheet: All_peak_joint_All_gene
Geneid	W82L_D_1	W82L_D_2	W82L_W_1	W82L_W_2	logFC1	PValue	FDR	W82L_D_1_IP	W82L_D_2_IP	W82L_D_1_input	W82L_D_2_input	W82L_W_1_IP	W82L_W_2_IP	W82L_W_1_input	W82L_W_2_input	logFC2	PValue	FDR	Treat|Control
GLYMA_12G035700	11.7026	9.93386	16.0491	17.2286	-0.663546	1.78e-07	1.37e-06	985	1070	95	113	1049	1284	142	194	-1.09163	0.440356	33.4156	peak_51368|peak_63476
GLYMA_14G179900	38.3853	40.0455	41.969	40.786	-0.116847	0.126898	0.214581	297	339	219	146	285	279	270	479	0.0916015	1	15.9739	peak_64169|NA
GLYMA_14G007100	3.9234	4.40661	3.94393	4.51366	-0.0590343	0.541503	0.657934	127	150	47	10	116	119	24	68	-0.676565	1	15.9739	peak_62805|peak_77703
GLYMA_09G029400	4.32096	4.2656	6.03	5.06488	-0.411004	0.00186038	0.00589842	89	86	22	27	94	124	43	77	-0.676574	1	15.9739	peak_39908|peak_49448
GLYMA_18G259100	15.3685	15.2256	9.50213	10.3035	0.587431	1.91e-08	1.76e-07	802	783	97	108	564	648	92	114	-0.676584	0.681876	23.9584	peak_78377|peak_97183
GLYMA_07G149000	18.3192	16.077	16.0287	13.7469	0.164582	0.0959936	0.171029	778	772	225	132	639	827	243	306	-0.676574	1	15.9739	peak_30115,peak_27812|peak_37395,peak_34522
GLYMA_03G164800	43.1291	43.2351	35.1551	36.711	0.225108	0.00699154	0.018797	2218	1973	271	221	1352	1739	270	256	-0.676584	0.681876	23.9584	peak_12016|peak_14969
GLYMA_06G196200	13.4222	12.0563	8.0186	8.0103	0.626384	4.77e-10	5.94e-09	48	29	13	15	39	18	14	2	-1.67659	0.563108	31.1907	NA|peak_28617
GLYMA_08G005000	8.4698	7.02238	7.6289	7.46436	-0.00611114	0.951915	0.969464	51	46	16	6	34	34	7	18	-0.676574	1	15.9739	peak_34387|peak_42644
GLYMA_10G280600	0.468074	0.370969	0.639558	0.630208	-0.640038	0.0240165	0.0537212	38	21	3	8	36	41	23	21	0.323435	1	15.9739	peak_46366|NA
GLYMA_14G038200	22.6304	20.6092	67.4318	71.0957	-1.72122	1.89e-27	4.09e-25	806	856	158	135	1427	1730	438	688	0.323435	1	15.9739	peak_61283|peak_75819
GLYMA_06G223300	0.180263	0.202099	0.27542	0.258491	-0.519068	0.00936841	0.0241737	61	48	7	7	73	124	4	5	-2.79221	0.00102689	0.512644	peak_23249|peak_28823
GLYMA_14G159800	7.00218	7.08632	6.62366	7.23634	-0.0156388	0.885597	0.925366	76	97	27	8	78	62	22	39	-0.676565	1	15.9739	peak_64024|peak_79183
GLYMA_05G041700	12.3193	10.2581	5.96129	7.56758	0.696461	0.00094079	0.00321734	366	282	85	87	124	143	69	65	0.676574	1	15.9739	peak_19586|NA
GLYMA_05G030600	1.87353	1.51075	2.79447	2.59249	-0.714395	0.000227843	0.000911207	65	66	5	1	59	88	19	38	2.32349	0.167039	20.776	peak_17430|peak_21723
GLYMA_15G272900	10.3759	9.85426	5.83373	6.08872	0.72182	8.29e-09	8.12e-08	276	321	82	50	133	218	39	57	-1.67659	0.563108	31.1907	peak_68753|peak_85096
GLYMA_15G023400	3.1929	3.46084	2.8048	4.13143	-0.0946404	0.641324	0.741067	169	190	28	9	147	132	45	46	0.908401	1	15.9739	peak_66949|peak_82856
GLYMA_09G036000	0.689071	0.471516	0.43871	0.455663	0.326926	0.345577	0.47107	23	17	18	44	31	39	4	12	-4.43149	1.02e-09	1.87e-06	NA|peak_49522
GLYMA_02G031100	2.29004	2.26386	2.9846	3.17943	-0.475616	0.0155201	0.0371848	28	36	6	6	21	42	12	12	0.323435	1	15.9739	peak_4091|peak_5032
GLYMA_18G048300	4.78132	4.01238	4.18533	5.19233	-0.134262	0.391915	0.518917	270	226	163	135	183	217	84	145	-1.55104	0.0425912	9.48835	NA|peak_95279
GLYMA_17G249800	18.0442	15.6977	12.5206	13.4083	0.337621	0.00867934	0.022613	969	902	416	185	556	624	226	331	-0.676574	1	15.9739	peak_74237|peak_92030
GLYMA_19G043000	17.0847	19.2806	8.685	8.41757	1.05003	1.21e-16	4.53e-15	417	360	159	200	179	203	144	132	0.676568	0.441696	33.3541	peak_81091|NA
GLYMA_14G043600	2.69701	2.35251	1.68991	1.6382	0.557561	0.0043281	0.0123964	43	44	14	11	52	67	37	35	-0.676574	1	15.9739	NA|peak_78062
GLYMA_11G237500	19.6403	16.7371	19.4057	18.8224	-0.114662	0.155168	0.251873	253	261	20	24	218	305	42	38	-0.67659	0.494127	35.003	NA|peak_62760
GLYMA_09G192300	2.59865	2.2691	1.57194	1.55847	0.592878	0.00771424	0.020429	42	66	16	6	30	29	3	18	-0.676565	1	15.9739	peak_38772|peak_48080
GLYMA_17G229700	1.33128	1.32421	1.33173	1.08679	0.0926376	0.64188	0.741632	116	125	29	29	94	84	44	21	-0.676574	1	15.9739	peak_74048|peak_91804
GLYMA_12G167000	3.74008	3.055	3.37356	3.43241	-0.0460461	0.78464	0.853079	178	178	16	16	165	180	18	24	-0.998532	0.319369	31.8901	peak_54057|peak_66878
GLYMA_18G242700	9.14965	7.67202	9.5756	8.85448	-0.175437	0.0528093	0.104386	197	214	86	53	203	188	195	223	0.460943	0.617692	31.4208	peak_78255|NA
GLYMA_11G088000	1.14	1.2781	1.80474	1.7873	-0.607735	0.00228108	0.00707466	29	40	29	9	28	34	12	24	-1.19114	0.131857	20.4393	NA|peak_58776
GLYMA_16G212800	1.57577	1.46776	1.65437	1.43897	-0.065834	0.607196	0.712875	117	84	8	3	88	110	13	16	0.130792	1	15.9739	peak_70444|peak_87300
GLYMA_18G200800	6.91783	6.74261	6.04847	6.13496	0.124586	0.259555	0.377749	75	104	24	9	78	62	23	44	0.323435	1	15.9739	peak_77917|peak_96578
GLYMA_06G061400	0.62541	0.495149	1.2667	0.934305	-1.0184	0.000100437	0.000436923	24	41	0	6	42	39	4	13	-0.261538	1	15.9739	NA|peak_27027
GLYMA_18G244700	3.2457	2.95685	2.7863	2.41165	0.211682	0.152295	0.247984	142	187	35	20	95	102	49	87	0.677082	0.277283	28.6617	peak_78277|NA
GLYMA_03G098600	10.3598	8.71462	5.42724	6.09526	0.684389	3.33e-06	2e-05	182	194	53	48	85	102	50	93	0.130794	1	15.9739	peak_11499|NA
GLYMA_05G222800	1.48081	1.61457	1.73199	1.77322	-0.217087	0.275269	0.396079	238	262	43	43	195	221	63	73	0.323421	1	15.9739	peak_19035|peak_23673,peak_23674
GLYMA_13G210500	0.923247	0.658772	0.286492	0.255054	1.49046	2.98e-05	0.000145609	48	32	1	4	9	28	2	7	0.908418	0.718828	24.8259	peak_56476|NA
GLYMA_14G177500	1.81516	1.50414	1.09186	0.913541	0.679502	0.00682572	0.0184082	34	28	3	1	22	31	8	4	0.908418	0.718828	24.8259	peak_64135|peak_79325
GLYMA_14G053100	2.28947	1.51441	2.36222	2.38894	-0.36749	0.177976	0.280779	84	86	11	11	69	89	25	43	0.908406	1	15.9739	peak_61415|peak_75975
GLYMA_08G038400	9.56546	7.69722	5.23502	5.52162	0.638265	1.21e-05	6.48e-05	395	401	69	64	309	355	69	107	-0.676579	0.641669	25.1698	peak_31450|peak_39023
GLYMA_13G227300	6.98712	6.80885	4.74287	5.66507	0.367006	0.104774	0.183699	126	128	41	54	82	97	24	38	-0.676574	1	15.9739	NA|peak_73902
GLYMA_13G367800	1.62586	1.349	2.02423	2.28138	-0.574281	0.0215712	0.0491097	44	41	14	11	24	24	23	27	0.438918	0.641412	32.1102	peak_60860|NA
GLYMA_06G179800	3.0298	3.4915	6.09967	6.2937	-0.962316	8.49e-08	6.95e-07	135	86	18	30	158	199	52	69	-0.676565	1	15.9739	peak_22950|peak_28447
GLYMA_20G248500	1.86735	1.58202	2.2379	1.71907	-0.243288	0.18945	0.29481	132	120	25	22	68	112	49	57	0.323435	1	15.9739	peak_88883|peak_110179
GLYMA_05G211800	22.8706	24.9821	19.8076	18.7066	0.274408	0.00222339	0.00691142	756	787	129	142	578	595	196	151	-0.676579	0.641669	25.1698	peak_18929|peak_23545,peak_23546
GLYMA_09G285900	7.23814	6.11658	6.85692	6.6543	-0.0602687	0.634016	0.735169	437	440	174	136	308	367	117	177	-0.676574	1	15.9739	peak_39657|peak_49128
GLYMA_15G192700	21.5889	19.2298	18.9563	18.9202	0.0656607	0.413626	0.539764	2253	2159	368	414	1817	2341	529	664	-0.676579	0.641669	25.1698	peak_68253|peak_84464
GLYMA_20G122000	7.43955	6.29775	4.76942	5.24512	0.413167	0.0132314	0.0324547	1898	1782	282	176	1037	1218	195	233	-0.676584	0.681876	23.9584	peak_85885|peak_106499
GLYMA_20G008700	2.287	2.69239	2.26653	2.53686	0.0157814	0.893134	0.930487	238	229	42	87	216	244	89	89	-0.676574	1	15.9739	peak_87128|peak_108038
GLYMA_13G348900	4.64816	6.68869	3.64482	3.98148	0.539176	0.00126671	0.00420554	372	205	24	37	240	221	36	43	-0.676584	0.681876	23.9584	peak_90420,peak_90417,peak_90414,peak_60679|peak_112213,peak_112210,peak_112207,peak_75095
GLYMA_08G153800	0.385483	0.316154	0.394968	0.237934	0.0995463	0.691534	0.781954	51	66	27	9	55	53	9	30	-0.676574	1	15.9739	peak_35756|peak_44285
GLYMA_01G174900	5.21793	5.38627	3.66514	3.07101	0.613102	7.74e-05	0.000344818	263	226	104	34	118	148	21	82	-0.676574	1	15.9739	peak_1281|peak_1587
GLYMA_02G042100	1.97227	1.82167	2.89901	2.55938	-0.566795	0.000163031	0.000674893	399	377	111	103	344	379	136	212	-0.676574	1	15.9739	peak_4204|peak_5157,peak_5158
GLYMA_11G012300	3.21513	3.23738	3.20568	2.99263	0.017529	0.896803	0.932913	87	81	29	8	61	100	14	17	-2.26156	0.162202	21.7517	peak_49026|peak_60629
GLYMA_02G277400	10.185	9.03471	8.8756	8.71906	0.0849872	0.37189	0.498238	14	38	0	2	17	25	2	4	0.645391	0.586749	30.0833	peak_8481|peak_10507
GLYMA_01G019900	2.11028	2.43093	2.44473	2.08578	-0.0351979	0.831027	0.886325	140	112	25	20	90	56	21	32	0.323435	1	15.9739	peak_2128|peak_2625
GLYMA_04G099100	1.52356	1.25687	2.04869	1.93689	-0.562703	0.00654766	0.0177409	19	59	8	11	48	48	6	6	-2.99856	0.0344117	8.07368	peak_13844|peak_17196
GLYMA_08G212500	7.53529	6.94398	6.56069	6.95471	0.0582242	0.724974	0.808334	75	81	36	12	88	94	58	58	0.676574	1	15.9739	peak_33059|NA
GLYMA_17G172900	9.81218	9.24085	8.5757	8.08719	0.151687	0.185782	0.290346	33	30	15	15	39	40	33	13	-0.998499	0.150818	22.7695	NA|peak_91321
GLYMA_03G105300	15.6394	17.2581	20.1206	21.3717	-0.372565	0.000497286	0.00182073	182	213	51	13	184	229	22	66	-0.676593	0.641667	31.7687	peak_9511|peak_11851
GLYMA_05G150300	2.48507	2.0599	2.13078	2.2623	0.00594106	0.979633	0.987137	142	143	22	21	168	211	59	69	0.323435	1	15.9739	peak_18394|peak_22901
GLYMA_17G025800	8.6052	9.59918	8.34298	8.33392	0.0884271	0.487444	0.609706	864	917	92	91	465	665	82	115	-0.676576	0.681877	23.8409	peak_74599|peak_92434,peak_92435
GLYMA_14G203100	1.24969	1.18091	1.70628	1.57083	-0.471482	0.0720391	0.13494	16	65	4	0	14	45	2	21	2.32349	0.167039	20.776	peak_64334|NA
GLYMA_18G107300	2.1078	2.06046	0.749925	1.06587	1.15831	6.45e-05	0.0002924	159	199	18	56	72	67	13	13	-2.26156	0.162204	21.1366	peak_79485|peak_98625
GLYMA_20G129400	10.6322	10.2169	18.3532	16.1365	-0.767323	5.16e-12	9.2e-11	364	286	100	75	575	713	222	237	-0.676574	1	15.9739	peak_85953|peak_106585
GLYMA_10G235300	1.83075	1.84007	2.91021	3.0039	-0.727077	5.78e-06	3.3e-05	419	304	37	35	464	610	91	103	-0.261538	1	15.9739	peak_43739,peak_43740|peak_54219
GLYMA_18G202400	0.989435	0.958346	0.72536	0.697584	0.410339	0.145286	0.238861	54	44	8	10	20	46	8	3	-1.26156	0.3797	32.1864	peak_77924|peak_96587
GLYMA_13G300200	8.29855	8.33573	8.3742	6.8182	0.0892864	0.454702	0.579728	1290	1379	334	303	1166	1225	410	556	-0.676574	1	15.9739	peak_60280|peak_74597
GLYMA_06G074400	0.235903	0.464412	0.469718	0.709628	-0.770227	0.0296362	0.0642373	47	63	6	6	81	76	27	43	0.908406	1	15.9739	peak_24597|peak_30484
GLYMA_08G016300	3.12683	2.53921	1.64494	2.14941	0.536302	0.00385998	0.0112141	292	341	64	60	149	171	42	74	0.323435	1	15.9739	peak_34512|peak_42798,peak_42799
GLYMA_06G309300	0.598525	0.749011	0.579772	0.437947	0.365101	0.187146	0.292011	23	46	9	3	27	23	14	10	0.323435	1	15.9739	peak_26392|NA
GLYMA_08G209100	18.299	19.4734	20.9886	19.557	-0.141352	0.0890718	0.160698	777	625	144	138	433	546	159	189	-0.676565	1	15.9739	peak_36224|peak_44875
GLYMA_13G073800	4.41715	4.62123	2.05603	2.96594	0.810852	0.000331477	0.00127279	78	66	28	8	41	27	10	23	-0.676574	1	15.9739	peak_58377|peak_72298
GLYMA_07G127600	5.70325	5.24599	6.06241	6.50201	-0.239483	0.0675097	0.127841	63	73	31	10	74	96	47	13	0.676574	1	15.9739	peak_27658|NA
GLYMA_10G274200	0.399938	0.730652	0.550196	0.270691	0.422402	0.281425	0.40276	79	40	14	14	31	46	14	11	-0.676588	1	15.9739	peak_44049,peak_89993|peak_54601,peak_111684
GLYMA_20G247700	4.57764	4.46634	4.14981	3.56849	0.187052	0.0759691	0.140815	194	150	41	43	129	108	49	40	-0.676574	1	15.9739	peak_88873|peak_110170
GLYMA_06G322600	0.767081	0.836375	0.615222	0.585747	0.377351	0.0856869	0.155691	67	99	18	6	50	67	20	16	-0.676579	0.641669	25.1698	peak_26503|peak_32835
GLYMA_11G127800	39.4793	44.3575	103.142	102.479	-1.33228	6.03e-24	7.51e-22	819	746	207	170	1195	1494	733	808	-0.676574	1	15.9739	peak_47885|peak_59252
GLYMA_17G100300	1.64948	1.3855	1.84124	1.34384	-0.115867	0.680166	0.772912	90	106	6	6	59	75	14	34	1.90843	0.261621	27.7247	peak_75319|peak_93286
GLYMA_01G039800	6.17611	6.4463	5.39671	6.04861	0.102826	0.413843	0.539982	122	137	41	50	118	140	60	61	-0.676574	1	15.9739	peak_376|peak_435
GLYMA_05G245800	6.47238	6.11611	12.1791	11.9705	-0.980589	2.05e-11	3.29e-10	533	502	133	86	991	1001	231	504	-0.676565	1	15.9739	peak_21231|peak_26363
GLYMA_19G045400	25.339	27.6448	22.2664	20.3984	0.273549	0.00202803	0.00636213	1368	1282	96	141	779	1077	119	110	-0.998532	0.319369	31.8901	peak_81110|peak_100639
GLYMA_09G202000	12.3618	11.7563	57.281	57.7934	-2.29525	2.13e-35	2.26e-32	677	750	270	168	1825	2266	782	1362	-0.676574	1	15.9739	peak_38869|peak_48214
GLYMA_02G161600	4.22056	4.57579	5.03407	4.14463	-0.101216	0.400153	0.527477	678	695	202	139	559	774	260	360	-0.676574	1	15.9739	peak_5111|peak_6338,peak_6339
GLYMA_01G118200	7.49398	8.48791	7.85549	7.56995	0.0131813	0.904458	0.93801	96	99	37	58	57	62	20	43	-1.26154	0.0641552	12.7447	peak_2726|peak_3400
GLYMA_07G100200	1.16572	0.963859	1.44411	1.66429	-0.587001	0.00445149	0.0127112	78	89	5	20	85	127	25	42	-0.676579	0.641669	25.1698	peak_29745|peak_36925
GLYMA_06G063000	29.4831	29.3803	24.1589	24.5606	0.232668	0.00492521	0.0138566	96	72	21	9	73	76	23	39	0.323435	1	15.9739	peak_24490|peak_30349
GLYMA_13G043500	0.241243	0.142478	0.122817	0.136068	0.515505	0.14928	0.244014	3	11	1	7	15	8	8	7	-1.26153	0.110925	18.6766	NA|peak_72017
GLYMA_01G014500	4.76534	4.07994	5.24503	4.25715	-0.147927	0.320212	0.444645	222	160	33	68	142	167	60	80	-0.676574	1	15.9739	peak_2074|peak_2558
GLYMA_05G169400	3.50524	3.62716	3.76356	3.71354	-0.10753	0.344563	0.469862	265	265	52	72	223	283	43	57	-2.26156	0.162202	21.7517	peak_18578|peak_23117
GLYMA_19G018700	8.74433	10.0097	6.4858	7.51166	0.385407	0.000582285	0.00209204	663	557	112	71	332	421	84	166	0.323435	1	15.9739	peak_80904|peak_100393,peak_100394
GLYMA_11G180000	0.18815	0.177794	0.544925	0.400905	-1.40108	0.0012317	0.00410128	4	15	2	1	14	33	0	7	-1.67661	0.213113	24.4404	NA|peak_59662
GLYMA_04G076000	157.203	148.511	97.7541	95.2265	0.62251	3.07e-12	5.65e-11	5438	5047	1582	1609	2410	2890	1402	1570	-0.676574	1	15.9739	peak_15769|peak_19692,peak_19693
GLYMA_01G152900	9.27745	9.37328	17.3849	17.9251	-0.960507	1.3e-16	4.85e-15	1317	1134	257	303	1605	2021	659	696	-0.676574	1	15.9739	peak_1088|peak_1380
GLYMA_06G131300	17.1413	16.9909	22.4074	24.27	-0.491313	1.36e-06	8.79e-06	1071	1363	275	198	1292	1478	383	435	-0.676579	0.641669	25.1698	peak_25095|peak_31056
GLYMA_11G034400	4.99269	5.58328	2.53477	2.16616	1.12908	3e-09	3.22e-08	390	346	61	51	111	155	25	47	-0.676579	0.641669	25.1698	peak_49225|peak_60858
GLYMA_13G216100	16.3163	17.3024	16.0835	18.1862	-0.0662684	0.444122	0.569482	1095	833	274	258	934	1148	303	395	-0.676574	1	15.9739	peak_59598|peak_73784
GLYMA_05G088100	1.61517	1.18286	2.36818	2.5508	-0.85695	0.000811775	0.00282287	122	108	39	35	131	207	40	42	-1.67659	0.563108	31.1907	peak_17913|peak_22335,peak_22336
GLYMA_08G113200	35.2363	30.9248	26.4104	25.8736	0.297001	0.000351725	0.00134257	1692	1465	384	429	847	1122	473	529	-0.676574	1	15.9739	peak_32161|peak_39861
GLYMA_01G062100	3.54208	3.18663	5.63874	5.09035	-0.715398	1.4e-06	9.09e-06	12	17	11	6	43	42	19	21	-1.79205	0.00922937	3.09067	NA|peak_3018
GLYMA_18G195400	1.13199	1.23425	2.80563	2.52115	-1.20723	4.09e-07	2.93e-06	27	28	9	6	52	62	15	32	-0.676574	1	15.9739	NA|peak_96533
GLYMA_16G015300	8.44272	7.47729	4.22027	5.06078	0.737198	1.35e-06	8.76e-06	78	86	21	41	76	61	19	35	-0.676574	1	15.9739	NA|peak_85316
GLYMA_10G141500	8.59411	9.09265	10.8088	9.82591	-0.261818	0.00497959	0.0139833	765	700	147	91	651	853	157	242	-0.676579	0.641669	25.1698	peak_42904,peak_42905|peak_53160,peak_53161
GLYMA_04G229500	51.8991	54.4034	47.9813	47.3312	0.11807	0.129973	0.218411	367	415	25	23	260	304	15	17	-1.55114	0.0425852	9.55564	peak_14846|peak_18553
GLYMA_16G199900	4.53879	2.61626	1.57744	0.767999	1.54606	1.66e-06	1.06e-05	363	371	121	71	92	73	32	41	0.676574	1	15.9739	peak_70300|NA
GLYMA_15G260300	34.7336	33.9606	28.8297	27.3991	0.248177	0.00258107	0.00789529	1999	1981	518	381	1239	1454	443	498	-0.676574	1	15.9739	peak_66566|peak_82399
GLYMA_18G122000	20.3708	21.8639	15.8254	18.4482	0.262827	0.00193272	0.00609501	574	559	216	187	428	534	277	254	-0.676574	1	15.9739	peak_79541|peak_98697
GLYMA_13G048500	15.3999	15.4281	26.3118	26.6691	-0.821315	6.76e-16	2.23e-14	1921	1995	361	332	2182	2480	528	673	-0.676579	0.641669	25.1698	peak_54964|peak_68012
GLYMA_04G104900	10.8792	10.0241	10.691	10.7078	-0.0754583	0.337286	0.462454	256	237	58	86	130	184	100	116	-0.146049	0.82904	27.2087	peak_13879|peak_17253
GLYMA_07G023300	2.22645	1.9261	1.05579	1.02584	0.950482	0.000206807	0.00083624	212	221	50	26	62	76	21	36	0.323435	1	15.9739	peak_29004|peak_36059,peak_36060
GLYMA_06G106900	1.58022	1.30658	1.47404	1.30818	0.00866023	0.944297	0.964261	365	351	31	28	185	328	59	54	0.323447	1	15.9739	peak_24885|peak_30831,peak_30833
GLYMA_13G124400	1.39713	1.00368	1.25119	1.22581	-0.0915375	0.534228	0.65154	147	105	42	22	119	103	59	43	-0.676574	1	15.9739	peak_55645,peak_55646|peak_68899
GLYMA_04G082500	5.09184	6.13649	8.25516	9.48986	-0.695602	1.11e-07	8.88e-07	65	47	8	4	83	60	11	49	0.908406	1	15.9739	peak_13657|peak_16974
GLYMA_05G110900	1.84151	1.8489	2.21878	2.66156	-0.440719	0.0269645	0.0592554	26	36	6	18	49	41	31	31	0.524563	0.482208	34.8467	peak_20028|NA
GLYMA_10G019900	0.244509	0.27726	2.76179	1.8204	-3.14475	1.07e-10	1.51e-09	16	17	0	2	93	120	41	58	-1.90843	0.261621	27.7247	NA|peak_55134
GLYMA_08G222000	12.9068	12.0712	11.8303	10.5833	0.114263	0.232723	0.346832	781	747	148	117	685	870	164	215	-0.676579	0.641669	25.1698	peak_33144|peak_41036
GLYMA_13G167400	7.27684	6.81301	8.19417	8.83816	-0.314371	0.00256291	0.00784482	294	267	129	102	304	271	113	147	-1.314	0.0323498	8.06528	peak_59197|peak_73285
GLYMA_08G233600	5.84367	5.96181	4.54941	4.02518	0.419976	0.0173345	0.0408239	51	44	35	20	48	60	17	19	-2.33955	0.000242682	0.150231	NA|peak_45075
GLYMA_08G202100	4.95629	4.58488	3.11644	2.76605	0.65382	0.00150566	0.00489502	181	189	71	67	117	155	75	48	-0.676574	1	15.9739	peak_32959|peak_40808
GLYMA_03G213100	8.24379	7.34803	7.90569	7.58464	-0.0331044	0.773854	0.845028	674	601	74	101	477	528	133	108	-0.67657	0.64167	24.5758	peak_12382|peak_15447
GLYMA_09G244300	1.55369	1.27241	2.50303	1.57738	-0.576751	0.00925844	0.0239404	43	43	19	4	63	80	9	8	-2.99856	0.0344117	8.07368	peak_41480|peak_51395
GLYMA_09G012900	2.70897	2.47159	2.37402	2.61329	0.0138371	0.927624	0.953647	91	117	9	8	99	115	29	31	0.323447	1	15.9739	peak_39758|peak_49268
GLYMA_13G105000	3.03727	2.62205	3.95032	3.4262	-0.425798	0.0217768	0.049467	119	132	28	27	122	156	41	77	-0.676574	1	15.9739	peak_58629,peak_58630|peak_72594
GLYMA_06G104500	3.12437	4.00681	3.21153	2.70627	0.231705	0.297566	0.420358	143	158	45	41	106	117	36	23	-1.67659	0.563108	31.1907	peak_24865|peak_30803,peak_30804
GLYMA_12G052100	17.0488	15.3575	11.1618	13.7499	0.338909	0.0143909	0.034887	361	256	122	92	233	345	128	181	-0.676574	1	15.9739	peak_53280|peak_65883
GLYMA_01G226900	18.1758	15.4578	12.6014	14.4085	0.273882	0.00237362	0.00733066	912	761	295	278	682	815	318	372	-0.676574	1	15.9739	peak_3617,peak_3618|peak_4485,peak_4486
GLYMA_11G171300	5.51981	6.88627	5.52346	4.30268	0.298264	0.0380358	0.0793546	207	226	65	59	99	117	35	50	-0.676574	1	15.9739	peak_48161|peak_59582
GLYMA_13G172400	0.725322	0.726937	0.811631	0.49588	0.105955	0.719311	0.804048	63	60	16	10	44	51	8	19	-1.67658	0.563109	29.0847	peak_59242|peak_73334
GLYMA_06G032200	5.36049	4.13103	3.27837	2.90604	0.571412	0.000265698	0.00104438	497	524	89	46	287	304	109	95	0.908406	1	15.9739	peak_21509|peak_26716,peak_26717,peak_26718
GLYMA_07G016500	7.67089	6.84143	7.47002	7.03921	-0.0422595	0.664637	0.76022	527	468	216	154	448	510	218	256	-0.676574	1	15.9739	peak_28948|peak_35978,peak_35979
GLYMA_15G185700	1.16891	1.34469	1.04875	0.974613	0.273389	0.41843	0.544441	26	24	2	4	8	10	4	8	1.19792	0.0256155	6.83027	peak_68224|NA
GLYMA_19G254500	13.1618	13.992	17.2133	18.095	-0.417518	9.04e-06	4.96e-05	986	793	403	382	1040	1028	380	602	-1.20709	0.0513374	11.2984	NA|peak_102699
GLYMA_18G288900	5.46264	6.40465	5.43847	5.30629	0.106075	0.522336	0.641276	50	50	11	10	22	35	17	18	0.676565	1	15.9739	peak_80675|NA
GLYMA_03G258800	1.29593	1.53075	1.27215	1.37754	0.0571975	0.799901	0.864097	9	20	10	4	18	37	10	13	-1.58347	0.0101551	3.29502	NA|peak_13486
GLYMA_07G193700	1.74393	0.948127	1.47892	1.64386	-0.264233	0.246612	0.363462	164	176	37	16	147	205	39	52	-0.676579	0.641669	25.1698	peak_30405|peak_37763
GLYMA_10G290400	1.96651	1.85827	1.83068	1.66903	0.0860756	0.62294	0.726228	109	127	14	6	121	174	29	9	-0.676603	0.494124	35.681	peak_46451|peak_57562
GLYMA_09G219200	2.72462	4.20074	3.73789	2.58822	0.0944461	0.780894	0.850466	18	26	9	4	8	27	22	20	0.701954	0.4696	34.7181	peak_39069|NA
GLYMA_10G064800	6.7228	5.27767	5.12979	5.28913	0.159337	0.26096	0.379309	268	260	57	41	193	218	101	91	0.323435	1	15.9739	peak_44822|peak_55549
GLYMA_07G142400	0.392444	0.519179	0.11366	0.56075	0.413038	0.362649	0.488813	108	92	28	25	38	35	17	27	-0.676574	1	15.9739	peak_27760|peak_34463
GLYMA_04G072800	5.87466	4.96386	5.77271	5.85554	-0.144535	0.284089	0.405799	174	212	60	57	142	152	42	69	-0.676574	1	15.9739	peak_15738|peak_19656
GLYMA_08G305100	0.300819	0.187612	0.248303	0.203604	0.0607309	0.821116	0.879424	65	46	8	9	61	55	8	8	-1.67661	0.213113	24.4404	peak_36924|peak_45722
GLYMA_19G252900	1.38968	1.48541	1.75673	1.77322	-0.334033	0.0980229	0.174016	277	231	56	32	237	245	107	78	0.323435	1	15.9739	peak_82796|peak_102674,peak_102675
GLYMA_10G079000	2.31099	3.08998	1.7928	1.77341	0.563709	0.000599409	0.00214796	78	68	19	27	35	94	47	65	0.101046	1	15.9739	peak_42576|peak_52721
GLYMA_08G225800	0.359217	0.599019	0.573734	0.476724	-0.163741	0.624768	0.727675	35	40	3	2	44	57	16	16	0.645384	0.71432	24.8869	peak_36331|peak_44986
GLYMA_04G005400	12.0623	12.2779	13.4797	13.4756	-0.186883	0.0778754	0.143792	1231	1038	270	253	1546	1766	484	482	-1.67659	0.563108	31.1907	peak_15149|peak_18941,peak_18942
GLYMA_19G243100	3.62991	4.92621	6.58461	7.49248	-0.75081	8.43e-06	4.65e-05	88	82	21	17	110	152	57	91	0.676574	1	15.9739	peak_84822|NA
GLYMA_09G109600	1.99216	2.44166	1.97085	1.86901	0.170723	0.316463	0.440692	200	188	26	42	167	225	21	54	-1.26156	0.3797	32.1864	peak_38203|peak_47358
GLYMA_06G229400	2.8137	2.43093	2.29921	1.81372	0.305115	0.0991069	0.175525	98	87	18	20	65	49	20	17	-0.676579	1	15.9739	peak_25933|peak_32028
GLYMA_14G093600	10.2122	7.97579	9.97168	8.50366	-0.0684309	0.545579	0.661548	272	291	61	50	371	421	90	84	-0.676579	0.641669	25.1698	peak_61779|peak_76373
GLYMA_18G011500	0.516468	0.911006	1.45841	1.1652	-0.905087	0.00515835	0.014426	92	96	18	15	108	132	28	28	-0.676579	0.641669	25.1698	peak_76650|peak_94902,peak_94903
GLYMA_01G207200	5.07019	4.48744	3.56768	4.10833	0.274872	0.0883805	0.159627	250	229	127	46	131	163	109	122	0.217133	0.815016	27.1582	peak_1552|NA
GLYMA_01G236500	4.42154	3.52159	2.46968	1.56757	0.9243	0.000519978	0.00189478	41	54	21	11	22	32	12	11	0.676574	1	15.9739	peak_1856|NA
GLYMA_02G263800	6.25921	6.40757	7.45894	8.36826	-0.359983	0.00299415	0.00899143	7	7	10	8	14	50	0	1	-7.76459	1.63e-163	6.15e-159	NA|peak_7237
GLYMA_04G007800	4.28422	4.80964	4.21555	3.3458	0.226156	0.173056	0.274724	211	224	57	49	96	109	65	70	0.153513	0.84077	27.4357	peak_12980|peak_16118
GLYMA_11G232200	3.40367	3.52166	2.19928	2.18707	0.618817	0.000149453	0.000624481	234	261	63	56	117	141	49	56	-0.676574	1	15.9739	peak_50711|peak_62705
GLYMA_08G195900	15.8177	16.8819	17.5129	17.6988	-0.145625	0.0954079	0.170151	3581	3176	877	976	1892	2222	641	795	-0.676574	1	15.9739	peak_36124,peak_36125,peak_32894,peak_32895|peak_44750,peak_40738,peak_40739,peak_44751
GLYMA_11G246100	4.46987	4.51402	2.89056	3.15622	0.531538	0.00201583	0.00632927	480	411	89	127	234	287	109	126	-0.676574	1	15.9739	peak_50846|peak_62860,peak_62861,peak_62862
GLYMA_10G043700	1.42758	1.63515	2.58412	2.90358	-0.876582	5.53e-06	3.17e-05	174	196	74	30	273	307	92	146	-0.676574	1	15.9739	peak_42272|peak_52368,peak_52369
GLYMA_04G100100	17.7187	17.4087	10.5778	11.472	0.631635	1.73e-10	2.34e-09	273	379	119	134	158	183	78	121	-0.676574	1	15.9739	peak_15969|peak_19912
GLYMA_17G175700	12.8151	13.4472	14.126	14.6719	-0.171827	0.0945877	0.168953	761	642	117	87	759	929	180	312	-0.676579	0.641669	25.1698	peak_75889|peak_93967,peak_93968
GLYMA_16G048900	5.0684	5.09145	3.49623	4.24944	0.352838	0.00841252	0.022015	362	377	104	58	305	366	100	118	-0.676588	1	15.9739	peak_69273|peak_85727,peak_85728
GLYMA_14G119400	5.55461	5.58698	5.58863	4.5937	0.0885677	0.413435	0.539579	108	106	40	29	53	84	50	49	0.0916018	1	15.9739	peak_61918|NA
GLYMA_02G294000	6.69697	6.62711	9.67714	8.42996	-0.48342	5.75e-05	0.000264197	215	185	90	90	235	257	126	175	-0.998499	0.150818	22.7695	peak_6134|peak_7589
GLYMA_17G087000	3.20204	3.15454	3.72925	3.91948	-0.306815	0.00863001	0.0225051	18	45	4	4	30	29	25	35	1.69269	0.00601631	2.18914	peak_72910|NA
GLYMA_04G053300	8.36062	6.84601	7.06053	7.00501	0.0686377	0.472014	0.595778	538	600	189	111	404	517	134	138	-1.67659	0.563108	31.1907	peak_13405|peak_16637
GLYMA_10G217500	9.47315	7.22783	7.66276	6.64479	0.176979	0.0982056	0.174275	261	326	78	78	150	162	100	111	0.0604016	1	15.9739	peak_45873|NA
GLYMA_02G025500	11.1362	8.58378	8.50353	8.31764	0.184112	0.128894	0.216967	45	51	18	5	44	48	20	6	-1.67659	0.563108	31.1907	NA|peak_4974
GLYMA_08G028200	13.7686	15.5625	11.174	10.6834	0.386172	2.68e-05	0.000132301	600	527	43	57	380	520	41	46	-1.26158	0.198335	23.8965	peak_31357|peak_38911
GLYMA_16G211200	0.705486	0.49999	0.590625	0.746086	-0.192926	0.448895	0.574014	108	69	20	20	114	100	50	38	-0.676574	1	15.9739	NA|peak_87282
GLYMA_04G146800	2.58891	2.90343	1.91571	1.98974	0.453802	0.017872	0.0418895	40	30	8	7	24	29	11	6	-0.676579	1	15.9739	peak_14136|peak_17598
GLYMA_11G078700	24.5518	23.6189	28.727	30.5509	-0.340008	5.23e-05	0.000242538	1148	1104	292	286	1038	1284	354	483	-0.676574	1	15.9739	peak_47400|peak_58677
GLYMA_12G141700	0.517542	0.547741	0.764447	0.677225	-0.474537	0.110945	0.192536	38	29	2	6	48	57	9	8	-0.676598	0.681876	24.9836	peak_52131|peak_64445
GLYMA_01G190100	17.1706	16.6491	17.7966	16.6637	-0.0679566	0.42603	0.551807	877	826	176	166	759	812	361	374	-0.676565	1	15.9739	peak_1430|peak_1764
GLYMA_20G219500	2.33136	1.88397	2.07802	1.70489	0.110195	0.487286	0.609578	389	335	41	22	294	405	79	48	-0.261538	1	15.9739	peak_86755|peak_107594
GLYMA_03G223000	20.6041	19.6506	17.0843	17.2055	0.190356	0.0212707	0.0485226	2329	2301	847	632	1439	1680	661	813	-0.676574	1	15.9739	peak_10535|peak_13105
GLYMA_12G093600	0.365369	0.420783	0.657235	0.643993	-0.762132	0.00287412	0.00867915	88	71	29	5	116	147	27	56	-1.67658	0.563109	29.0847	peak_53618|peak_66308
GLYMA_15G045600	3.11638	3.43565	1.47536	1.69012	1.01154	7.36e-08	6.1e-07	65	81	19	2	51	47	7	16	-0.676579	0.641669	25.1698	peak_67167|peak_83116
GLYMA_19G193700	11.5839	11.5001	10.0724	10.1893	0.147963	0.171552	0.2729	254	255	81	58	159	192	95	152	-0.0391326	1	15.9739	peak_84367|peak_104569
GLYMA_06G165300	0.78152	0.722448	0.53511	0.651614	0.301341	0.25129	0.368577	48	52	10	2	25	51	12	12	0.0916079	1	15.9739	peak_25448|NA
GLYMA_06G185500	4.8647	4.88245	5.1522	4.53326	-0.0317961	0.822777	0.880705	7	11	0	3	12	4	5	9	-1.03966	0.0942683	16.9085	NA|peak_31667
GLYMA_16G169200	0.595282	0.414485	0.459373	0.565482	-0.0660418	0.81902	0.878116	89	102	6	37	45	55	10	5	-2.67662	0.0759197	14.0228	NA|peak_86871
GLYMA_17G078700	2.39361	2.06228	4.56215	3.67958	-0.930784	1.27e-07	1.01e-06	94	97	15	45	162	201	102	69	-0.676574	1	15.9739	peak_72851|peak_90321
GLYMA_06G201800	30.3634	31.2538	30.7057	30.8438	-0.0379004	0.702774	0.790819	799	864	133	98	894	931	146	176	-1.26155	0.379702	31.3011	peak_25746|peak_31791
GLYMA_13G251200	12.1656	10.385	8.66053	8.85105	0.321846	0.001485	0.00483454	117	149	28	7	78	70	27	27	0.908406	1	15.9739	peak_56849|peak_70370
GLYMA_08G282800	14.5954	14.034	16.6423	17.6046	-0.299272	0.000217493	0.000873199	1116	1092	450	312	821	1126	522	666	-0.676574	1	15.9739	peak_33639|peak_41670
GLYMA_18G165200	47.3014	58.0776	44.1911	43.7048	0.2253	0.016756	0.0396965	848	783	111	109	595	740	116	184	-0.67657	0.64167	24.5758	peak_79758|peak_98972
GLYMA_06G260100	1.29477	1.23638	1.8355	1.35295	-0.376043	0.0309779	0.0666425	15	23	6	6	31	17	5	27	-0.261528	0.66161	24.4671	NA|peak_32261
GLYMA_17G098600	90.2277	86.7358	111.554	112.451	-0.380972	1.32e-06	8.59e-06	4182	3210	933	611	5707	6685	1264	1963	-1.67658	0.563109	29.0847	peak_75307|peak_93270,peak_93271
GLYMA_11G154400	4.13826	4.46911	5.29708	5.11277	-0.312697	0.0754535	0.140001	163	157	35	28	103	153	60	49	0.323435	1	15.9739	peak_50227|peak_62092
GLYMA_05G002400	6.96024	7.28542	6.9779	7.36834	-0.0487899	0.750542	0.82784	92	83	30	55	85	78	44	62	0.846495	0.224181	25.2754	peak_17156|NA
GLYMA_03G002600	12.9232	12.3041	13.2147	13.0653	-0.100025	0.275329	0.396149	702	619	77	71	593	754	151	174	-0.0916079	1	15.9739	peak_8838|peak_10923
GLYMA_14G116600	20.3709	18.834	14.8924	14.6295	0.367593	6.41e-06	3.63e-05	3697	3259	504	394	2623	3160	546	736	-0.0916079	1	15.9739	peak_61901|peak_76558
GLYMA_19G212300	1.26199	1.19252	0.297962	0.309476	1.96173	3.49e-07	2.53e-06	42	30	2	4	5	5	2	0	0.261538	1	15.9739	peak_84512|NA
GLYMA_03G013200	6.46758	5.52172	7.53279	7.35445	-0.355421	0.000496155	0.0018172	423	443	210	177	374	483	254	328	-0.846494	0.224181	25.1117	peak_8914|peak_11033
GLYMA_18G220500	19.6103	19.0539	10.4774	11.0607	0.803619	4.3e-11	6.53e-10	778	667	120	161	295	370	134	112	0.323435	1	15.9739	peak_80098|peak_99422
GLYMA_09G070600	1.75674	1.54788	2.26894	1.66034	-0.294576	0.134984	0.225221	51	41	15	20	41	37	21	28	-0.676574	1	15.9739	peak_40232|peak_49861
GLYMA_17G133000	3.0204	2.53702	3.53555	3.10431	-0.300864	0.0955229	0.170319	87	104	16	26	63	66	35	33	0.676574	1	15.9739	peak_75606|NA
GLYMA_08G078000	2.67564	2.68738	1.40729	1.82235	0.693422	5.1e-05	0.000237036	268	252	68	38	112	143	34	51	-0.676565	1	15.9739	peak_31825|peak_39468
GLYMA_16G123900	2.01137	1.70403	1.99619	2.34716	-0.266426	0.226942	0.339857	60	98	6	24	56	63	13	24	-0.676579	0.641669	25.1698	peak_69816|peak_86410
GLYMA_02G152100	0.794817	0.517401	0.920786	0.557881	-0.224842	0.410678	0.537064	46	38	1	5	25	27	9	15	1.64539	0.416497	33.1604	peak_7545|NA
GLYMA_06G001900	6.26536	6.93484	8.51777	7.83373	-0.347357	0.00131542	0.00434935	241	213	66	44	195	254	59	109	-0.676574	1	15.9739	peak_23996|peak_29768
GLYMA_04G167300	6.6046	6.91124	4.81419	4.25019	0.535527	0.00101591	0.00344528	232	192	55	52	105	151	38	50	-0.676574	1	15.9739	peak_16354|peak_20446
GLYMA_13G274700	2.6361	2.62349	3.13714	3.32163	-0.335518	0.0489276	0.0980095	47	50	10	2	72	83	24	20	-0.0916079	1	15.9739	peak_57037|peak_70591
GLYMA_12G026600	0.843268	0.759665	0.775427	0.729292	0.0486166	0.748013	0.826122	306	314	51	58	204	198	22	70	-0.676579	0.641669	25.1698	peak_51272|peak_63358
GLYMA_17G045100	5.31149	5.21491	4.88909	5.84291	-0.0670583	0.551258	0.666206	678	710	149	155	523	602	171	206	-0.676574	1	15.9739	peak_72561|peak_89941,peak_89942
GLYMA_12G206600	10.9238	11.6722	7.58386	7.75758	0.519789	3.18e-06	1.92e-05	1119	1038	292	268	575	749	209	281	-0.676574	1	15.9739	peak_54399|peak_67314
GLYMA_12G118800	2.23266	2.20904	0.342332	0.414821	2.50416	1.63e-12	3.13e-11	70	83	2	14	12	9	0	10	0.908406	1	15.9739	peak_53798|NA
GLYMA_15G166500	2.86144	2.99159	1.4547	1.13318	1.13324	1.34e-06	8.74e-06	198	136	35	12	83	117	41	38	0.323444	1	15.9739	peak_68096,peak_68097|peak_84267
GLYMA_01G211400	5.17139	3.32298	3.14527	3.85017	0.232833	0.397137	0.524376	118	126	14	20	78	83	22	27	-0.67657	0.64167	24.5758	peak_3479|peak_4325
GLYMA_08G061800	27.4447	27.1588	22.0538	25.8302	0.149254	0.0637234	0.121923	392	260	109	158	267	263	143	157	-0.966076	0.166949	20.9401	NA|peak_43254
GLYMA_18G053700	7.32476	6.25217	7.35518	7.43164	-0.166126	0.0738287	0.137636	767	617	153	111	447	623	148	168	-0.676579	0.641669	25.1698	peak_76990|peak_95337,peak_95338
GLYMA_07G170000	0.991549	0.817357	1.14564	1.18991	-0.41099	0.0842706	0.153599	129	122	6	8	180	179	40	33	0.545843	0.750378	25.6951	peak_30246|peak_37568,peak_37569
GLYMA_17G083200	32.0648	37.8995	43.2194	44.7717	-0.367625	5.66e-05	0.000260324	3004	2549	588	417	3260	4156	1296	1375	0.323435	1	15.9739	peak_75150,peak_75151|peak_93079,peak_93080
GLYMA_02G253900	1.63628	1.59691	1.4858	2.05763	-0.169266	0.428113	0.553768	124	126	48	9	93	162	57	73	-0.676574	1	15.9739	peak_8289|peak_10285
GLYMA_20G015400	5.45423	6.36671	5.6624	4.93117	0.119831	0.42622	0.551987	108	87	19	11	108	62	33	15	-0.676579	0.641669	25.1698	peak_87182|peak_108102
GLYMA_13G354300	2.43858	2.47415	2.77396	2.67846	-0.190268	0.139326	0.230984	114	111	13	31	80	135	44	39	0.323435	1	15.9739	peak_57763,peak_90297|peak_112073,peak_71524
GLYMA_06G051200	18.8036	15.1485	17.2193	17.1739	-0.0627302	0.471094	0.594935	778	742	318	200	565	683	351	481	-0.38706	0.646954	24.5659	peak_24388|peak_30225
GLYMA_09G086100	14.8436	13.7747	17.8579	17.4959	-0.346437	0.000100704	0.000437792	641	596	173	162	636	783	295	232	-0.676574	1	15.9739	peak_40352|peak_49998
GLYMA_06G303200	1054.14	1070.25	529.569	537.801	0.952921	8.1e-18	3.57e-16	37804	30195	5633	6046	8132	10467	2707	3129	-0.676579	0.641669	25.1698	peak_23743|peak_29437
GLYMA_19G180900	0.585511	0.553282	0.454224	0.503228	0.208902	0.565067	0.678549	56	51	9	0	35	15	2	3	-1.26158	0.198335	23.8965	peak_84277|peak_104460
GLYMA_11G190200	27.8054	24.2319	35.1234	35.7016	-0.487304	3.12e-08	2.77e-07	687	733	240	220	599	678	327	348	-0.676574	1	15.9739	peak_50411|peak_62347
GLYMA_11G011200	95.2611	84.7366	116.996	122.604	-0.45493	5.34e-08	4.54e-07	2963	2585	412	402	2652	3248	760	768	-0.676579	0.641669	25.1698	peak_49010|peak_60615
GLYMA_02G311900	8.24321	7.7529	7.69185	7.3779	0.0444982	0.730428	0.812464	574	570	181	153	430	446	163	276	-0.676574	1	15.9739	peak_8806|peak_10888
GLYMA_17G124600	16.2113	16.2443	14.1012	12.0687	0.269443	0.00671495	0.0181539	70	48	22	49	38	37	23	14	-1.67658	0.0259767	6.7876	NA|peak_90814
GLYMA_02G053800	2.405	2.02233	1.85259	1.90028	0.195164	0.137943	0.229254	70	69	15	14	58	58	17	21	-0.676579	1	15.9739	peak_6727|peak_8287
GLYMA_04G086500	1.96259	2.17803	2.05718	2.00796	-0.0116409	0.948758	0.967362	92	99	18	39	68	85	35	31	-0.676574	1	15.9739	peak_13701|peak_17021
GLYMA_15G176900	108.65	106.807	98.0945	100.287	0.0785687	0.310062	0.433761	1478	1861	422	372	1026	1134	373	577	-0.676574	1	15.9739	peak_66086|peak_81732
GLYMA_01G123300	6.4462	5.00915	6.11264	5.42605	-0.0560288	0.590436	0.699398	126	204	18	12	146	137	12	37	-0.261538	1	15.9739	peak_883|peak_1120
GLYMA_08G135300	1.91233	1.90563	2.00142	2.5102	-0.278196	0.201345	0.309238	148	116	35	22	108	128	56	63	-0.676565	1	15.9739	peak_35557|peak_44048,peak_44049
GLYMA_20G053500	1.65979	1.2776	1.33708	1.64914	-0.0670644	0.663759	0.75966	80	76	22	14	51	58	30	31	0.676574	1	15.9739	peak_85427|NA
GLYMA_17G010500	4.95845	3.92798	4.59523	4.03595	-0.003326	0.976027	0.984825	133	169	48	25	132	119	60	70	-0.676574	1	15.9739	peak_72221|peak_89513
GLYMA_13G331600	1.6912	2.17342	4.13887	4.27338	-1.15585	7.7e-10	9.25e-09	127	165	38	16	199	213	145	140	0.545836	0.453356	33.9816	peak_60541|peak_74901
GLYMA_03G118700	2.3679	2.11325	2.09548	2.37432	-0.0372428	0.873057	0.916702	336	293	108	108	279	331	204	231	-0.217134	0.815016	27.1728	peak_11613|peak_14488
GLYMA_12G150300	3.80831	4.20794	4.64032	4.40264	-0.21228	0.0225961	0.0510348	290	231	80	32	256	316	71	110	-1.67658	0.563109	29.0847	peak_52163|peak_64493,peak_64494
GLYMA_06G189500	0.938768	1.02357	0.921543	1.2219	-0.162595	0.466395	0.590673	43	41	1	25	46	41	23	19	-0.676574	1	15.9739	peak_89698,peak_25657|peak_111305,peak_31691
GLYMA_18G295700	23.5815	26.0842	37.2803	37.7265	-0.63278	1.21e-09	1.39e-08	166	112	67	57	262	307	142	160	-1.26153	0.0641552	12.6565	NA|peak_97557
GLYMA_07G049300	2.47606	1.53756	1.69036	1.51627	0.271966	0.402049	0.529216	50	53	3	4	79	79	15	33	0.645384	0.71432	24.8869	peak_29261|peak_36348
GLYMA_14G023500	13.9133	12.7247	10.1793	10.1689	0.34674	0.000173698	0.000714839	1669	1565	356	295	819	1030	276	242	-1.67658	0.563109	29.0847	peak_62955|peak_77887,peak_77888
GLYMA_05G042200	3.98759	2.39385	1.93615	2.16973	0.586203	0.015261	0.0366864	150	138	18	20	68	74	53	45	1.06042	0.049292	10.9189	peak_17554|peak_21874
GLYMA_20G110500	0.40539	0.270407	0.517985	0.511102	-0.649997	0.0876688	0.158533	7	16	10	0	21	26	3	7	-2.36465	2.6e-06	0.00264313	NA|peak_108822
GLYMA_06G154300	0.37464	0.38352	0.186491	0.211307	0.885884	0.0210647	0.0481005	36	56	17	0	15	20	0	6	1.26156	0.3797	32.1864	peak_25314|NA
GLYMA_17G137200	3.08951	2.42603	2.58355	2.45432	0.085547	0.52547	0.64364	96	59	31	32	82	113	46	64	-0.966076	0.166949	20.9401	peak_75637,peak_90654|peak_112530,peak_93670
GLYMA_10G006200	55.4862	49.679	61.9885	69.7618	-0.367262	8.57e-06	4.72e-05	771	825	270	207	998	1069	369	492	-0.676574	1	15.9739	peak_44372|peak_55005
GLYMA_07G135300	31.8076	27.7896	52.9354	46.7068	-0.784405	1.65e-12	3.17e-11	150	173	27	22	167	236	46	83	0.323421	1	15.9739	peak_30042|peak_37303
GLYMA_08G279900	2.49079	3.4195	3.77707	3.18083	-0.270339	0.195116	0.301763	32	20	10	13	36	29	10	17	-1.41354	0.0200959	5.55217	NA|peak_41654
GLYMA_15G083700	2.94574	3.01556	3.42784	2.57133	-0.0512235	0.782141	0.851318	82	91	20	5	96	106	34	30	-0.676579	0.641669	25.1698	peak_67459|peak_83473
GLYMA_18G260300	0.898804	0.84933	0.535322	0.752247	0.401866	0.208806	0.318212	11	14	4	8	23	18	9	4	-1.99851	0.000624676	0.331792	NA|peak_99805
GLYMA_10G124500	1.06014	1.0341	0.92855	0.71368	0.306907	0.177093	0.279706	33	22	3	14	19	19	12	6	0.676574	1	15.9739	peak_42789|NA
GLYMA_14G025900	0.975077	0.775328	1.36897	1.07311	-0.526211	0.00568838	0.0156939	87	111	36	13	181	212	68	94	-0.676574	1	15.9739	peak_61163|peak_75677
GLYMA_11G114300	28.1822	29.2009	41.9398	37.4509	-0.507818	6.63e-09	6.6e-08	498	574	136	111	622	909	267	369	-0.676574	1	15.9739	peak_49919|peak_61701
GLYMA_19G132400	19.5518	20.3795	19.4518	18.8145	0.021961	0.811125	0.872261	244	232	76	61	266	292	55	100	-1.67659	0.563108	31.1907	peak_81698|peak_101399
GLYMA_20G169200	14.8206	12.2036	6.08367	5.04623	1.23366	7.58e-14	1.8e-12	768	869	234	206	405	449	133	238	-0.676574	1	15.9739	peak_86300|peak_107018
GLYMA_04G255100	8.28484	8.28494	7.76761	7.8233	0.0477273	0.572221	0.683964	538	531	86	94	420	543	142	108	-0.676579	0.641669	25.1698	peak_17098|peak_21335
GLYMA_07G103000	6.26197	5.80064	7.02041	6.78533	-0.236349	0.00852081	0.0222597	307	329	75	66	258	327	136	135	-0.676574	1	15.9739	peak_29769|peak_36956
GLYMA_18G081400	4.92988	5.43494	5.73284	5.42073	-0.144302	0.249127	0.366236	36	38	3	2	39	47	13	16	1.6454	0.416497	33.6145	peak_79335|peak_98419
GLYMA_17G092600	1.37872	1.2608	0.772853	1.15391	0.414723	0.200421	0.308177	72	104	25	21	48	64	17	22	0.676574	1	15.9739	peak_75241|NA
GLYMA_05G174300	64.0531	67.1229	81.7764	86.0513	-0.394727	2.11e-06	1.32e-05	3014	2961	1072	938	4533	4945	2151	2758	-0.676574	1	15.9739	peak_18615|peak_23166
GLYMA_08G067400	1.70306	1.60932	2.59834	1.98975	-0.512683	0.00477765	0.0134989	24	46	11	4	37	40	18	17	-0.676565	1	15.9739	NA|peak_43313
GLYMA_19G246200	14.4168	13.517	18.9848	18.2601	-0.456387	1.11e-06	7.3e-06	817	538	206	237	873	1015	467	533	-0.676574	1	15.9739	peak_82731|peak_102600
GLYMA_08G138300	0.849841	0.910138	0.830698	0.2876	0.601374	0.0840231	0.153241	19	20	5	4	6	9	0	2	2.67662	0.0759197	14.0228	peak_35596|NA
GLYMA_01G040200	29.1572	27.0295	93.98	93.1181	-1.7768	1.72e-29	5.12e-27	1196	1059	156	193	2788	3528	845	937	-0.676579	0.641669	25.1698	peak_380|peak_441
GLYMA_13G234200	3.85677	4.12441	6.03322	5.63972	-0.587411	8.08e-07	5.48e-06	163	179	53	38	156	190	63	79	-0.676574	1	15.9739	peak_56694|peak_70187
GLYMA_14G017000	2.69789	2.36465	3.48218	3.21978	-0.44724	0.0231876	0.0521881	128	108	21	25	103	184	50	59	0.323435	1	15.9739	peak_62899|peak_77833
GLYMA_06G166700	7.54372	7.87048	4.02041	3.66962	0.962493	5.45e-10	6.72e-09	42	72	15	9	29	22	2	1	-3.99862	0.000509746	0.281964	peak_25466|peak_31450
GLYMA_12G208800	5.19202	5.45137	3.38677	3.60558	0.567208	3.67e-06	2.19e-05	749	696	121	65	415	495	82	81	-0.676584	0.681876	23.9584	peak_54410|peak_67334
GLYMA_07G242700	0.525527	0.384162	0.409228	0.480969	-0.0132111	0.957277	0.972624	34	36	3	0	16	44	9	10	-1.49341	0.222285	25.1181	NA|peak_38268
GLYMA_14G219400	20.2044	20.4536	16.3718	14.7848	0.34348	0.000253759	0.00100271	1553	1424	158	159	980	1239	210	224	-0.676584	0.681876	23.9584	peak_62685|peak_77574
GLYMA_19G077400	1.81147	1.21479	0.888504	1.31834	0.409834	0.238277	0.353624	54	51	32	16	26	34	20	13	-1.136	0.0992437	17.1142	peak_83476|peak_103490
GLYMA_05G208300	2.24255	2.2921	2.41903	1.84136	0.0481082	0.746044	0.824642	176	146	10	39	139	157	32	27	-1.26156	0.3797	32.1864	peak_18896|peak_23509
GLYMA_U038600	1.39908	1.62458	1.9831	1.68524	-0.316951	0.0370444	0.0776098	108	87	27	12	134	171	23	43	-1.67659	0.563108	38.0108	peak_89063|peak_110407
GLYMA_15G108300	2.56991	2.64336	2.66763	2.79638	-0.10673	0.511333	0.631833	220	122	37	58	143	169	51	87	-0.676574	1	15.9739	peak_67667|peak_83697
GLYMA_12G228700	1.59368	1.49836	1.6522	1.48905	-0.0647572	0.621006	0.724536	13	35	10	2	17	14	2	9	-0.676574	1	15.9739	NA|peak_65228
GLYMA_19G036400	1.5663	1.29507	0.947221	1.34523	0.279024	0.171703	0.273061	68	56	16	8	54	54	14	22	0.323435	1	15.9739	peak_81039|peak_100552
GLYMA_04G078500	6.0569	5.11299	4.9995	4.32725	0.215399	0.171314	0.272614	399	366	66	58	307	379	77	59	-1.26156	0.3797	32.1864	peak_13617|peak_16923,peak_16924
GLYMA_19G109100	2.29398	2.52475	1.34832	1.33953	0.802422	0.000229033	0.000915411	212	203	30	48	96	144	32	20	-0.676593	0.641667	31.7687	peak_81505|peak_101145
GLYMA_19G021800	2.34642	2.21726	2.77139	2.97775	-0.373467	0.00648721	0.0176017	289	232	42	38	201	225	118	104	0.323435	1	15.9739	peak_83159|peak_103098
GLYMA_01G158600	3.11743	2.5468	2.46852	2.73204	0.0800269	0.521665	0.640688	122	125	19	12	86	84	34	42	0.908406	1	15.9739	peak_2970|peak_3710
GLYMA_08G102700	1.95948	1.52245	1.79711	1.52272	0.0222664	0.907999	0.940103	80	55	24	25	57	79	21	29	-0.676574	1	15.9739	peak_35233|peak_43658
GLYMA_13G337600	8.33603	8.39692	3.82679	3.66445	1.11868	2.8e-15	8.38e-14	465	395	121	117	210	221	73	134	-0.676574	1	15.9739	peak_57607|peak_71322
GLYMA_12G030800	65.6841	61.4558	76.2268	64.1556	-0.184225	0.0190063	0.0441346	61	65	20	4	52	64	21	44	0.323435	1	15.9739	peak_51315|peak_63416
GLYMA_06G043400	76.9766	74.1026	39.2006	36.5495	0.955015	1.16e-18	5.86e-17	12	13	10	0	15	10	6	2	1.75458	0.0027648	1.18748	peak_24346|NA
GLYMA_04G047500	1.67611	1.58385	1.49212	1.48779	0.0882452	0.691912	0.782168	21	31	7	0	8	10	4	2	0.323444	1	15.9739	peak_13367|NA
GLYMA_02G007700	31.7686	31.9044	29.9054	30.8637	0.0272087	0.72887	0.811272	4962	4503	732	772	2922	3459	875	954	-0.676579	0.641669	25.1698	peak_6357|peak_7844
GLYMA_14G223300	2.10149	1.55688	2.20936	1.72579	-0.152939	0.362637	0.488813	17	7	0	0	18	15	2	0	-1.41362	0.0692094	13.5723	NA|peak_79804
GLYMA_07G018000	91.008	68.6647	49.9138	54.0677	0.573617	5.93e-08	5e-07	44	57	6	5	41	33	3	11	-0.676584	0.681876	23.9584	peak_26728|peak_33097
GLYMA_14G188500	9.53325	8.59221	9.81802	9.74023	-0.151803	0.0968486	0.172274	187	189	42	35	118	142	42	38	-1.67658	0.563109	29.0847	peak_64244|peak_79453
GLYMA_05G134600	13.2646	11.4899	17.3616	16.6897	-0.502742	0.000404558	0.0015193	13	19	8	0	12	14	0	2	-3.67667	0.00284958	1.18482	NA|peak_22732
GLYMA_16G118400	1.83528	1.52667	1.27748	1.44559	0.261276	0.0153436	0.0368627	515	447	133	76	329	407	86	111	-1.67658	0.563109	29.0847	peak_71427|peak_88498
GLYMA_08G104700	5.8871	5.75083	6.47481	5.94044	-0.134313	0.261454	0.379859	276	315	75	95	245	324	113	155	-0.676574	1	15.9739	peak_35262|peak_43694
GLYMA_10G192000	7.21515	6.46766	8.19244	7.46349	-0.236866	0.0102841	0.0261462	803	720	217	216	560	804	267	343	-0.676574	1	15.9739	peak_43361|peak_53718
GLYMA_10G156200	1.92171	2.12464	3.00548	2.83981	-0.568573	0.000462521	0.00171129	165	130	30	21	137	210	38	60	-0.676579	0.641669	25.1698	peak_43011|peak_53303
GLYMA_10G267100	1.62831	1.94513	1.83522	1.87148	-0.0889598	0.683658	0.77571	179	177	63	27	123	161	47	62	-0.676574	1	15.9739	peak_46280|peak_57358
GLYMA_10G126900	4.49397	4.35146	4.57954	3.85945	0.0259265	0.830983	0.886325	472	443	88	95	424	528	127	159	-1.67658	0.563109	29.0847	peak_45164|peak_55957,peak_55958
GLYMA_04G020600	40.2222	38.2277	44.8516	45.4383	-0.24387	0.00215925	0.00672712	121	137	20	15	122	133	18	44	-0.67657	0.64167	24.5758	peak_13109|peak_16264
GLYMA_16G075200	2.17304	1.71119	1.81378	1.95197	0.000704952	0.996824	0.998533	101	130	32	25	77	117	42	38	-0.676574	1	15.9739	peak_69466|peak_85981
GLYMA_14G181100	3.58697	3.24039	3.0231	2.81622	0.182886	0.141994	0.234395	111	100	28	30	63	112	31	21	-1.67659	0.563108	31.1907	peak_62329|peak_77087
GLYMA_09G178100	35.9705	33.4007	43.1911	44.068	-0.372463	3.02e-06	1.84e-05	992	1097	321	198	998	1208	420	464	-0.676574	1	15.9739	peak_40889|peak_50707
GLYMA_12G234300	8.68065	8.31617	13.7592	12.6335	-0.675886	1.8e-11	2.91e-10	119	107	50	36	107	149	71	127	0.354637	0.632991	31.7052	peak_54620|NA
GLYMA_15G055000	3.63758	3.08176	4.04153	3.23082	-0.158939	0.255231	0.373117	78	57	8	6	36	57	34	28	1.40146	0.00642681	2.32806	peak_65029|peak_80435
GLYMA_11G071700	7.207	6.8103	5.90429	6.90338	0.090215	0.472241	0.595927	170	252	45	38	137	161	31	66	0.323421	1	15.9739	peak_47306|peak_58570
GLYMA_12G221500	8.38296	7.92153	5.9966	5.39282	0.47527	0.000348137	0.00133011	206	136	81	60	48	83	42	62	0.506641	0.466029	34.4686	peak_54501|NA
GLYMA_13G135400	2.64929	2.81211	3.07443	3.60262	-0.32686	0.0809503	0.148622	67	58	4	12	50	60	10	11	-0.676584	0.681876	23.9584	peak_55785|peak_69054
GLYMA_03G250700	3.60249	3.29319	4.89075	4.90306	-0.547252	0.00156784	0.00507614	504	499	104	41	554	587	145	168	-0.676579	0.641669	25.1698	peak_10750|peak_13377
GLYMA_09G227000	0.959465	0.755544	0.868382	0.829784	-0.0308079	0.920962	0.949206	43	49	24	0	18	53	19	25	0.676574	1	15.9739	peak_41329|NA
GLYMA_08G270500	0.417363	0.411173	0.337557	0.210361	0.549426	0.0457666	0.0926216	82	64	8	12	70	44	3	9	-2.26159	0.0615636	12.4098	peak_33562|peak_41560
GLYMA_13G128200	0.428582	0.664185	0.837855	0.773541	-0.590579	0.0309189	0.0665373	45	24	5	7	35	75	27	15	-0.323435	1	15.9739	NA|peak_68957
GLYMA_17G052800	2.41931	2.41473	4.22053	4.74182	-0.929441	3.5e-10	4.47e-09	89	51	10	0	56	39	1	25	0.645375	0.714321	24.7602	peak_74863|NA
GLYMA_19G075800	2.40306	2.29659	3.2624	3.17284	-0.493937	0.00460464	0.0130772	76	78	18	0	96	93	14	56	0.908406	1	15.9739	peak_83465|peak_103477
GLYMA_02G206700	8.04266	7.21723	10.6831	10.5085	-0.515572	0.000466699	0.00172442	850	900	258	136	896	1085	298	411	-0.676574	1	15.9739	peak_7836,peak_7837|peak_9730
GLYMA_11G022400	37.3131	37.739	24.7159	26.5961	0.508881	3.94e-08	3.44e-07	661	608	141	71	363	373	99	138	0.323421	1	15.9739	peak_46818|peak_57985
GLYMA_04G029000	0.535403	0.505932	0.69779	0.875746	-0.630829	0.0568872	0.110978	159	136	29	23	131	190	37	38	-0.676579	0.641669	25.1698	NA|peak_19187
GLYMA_16G025900	36.7604	40.6398	30.2212	30.4068	0.313912	8.06e-05	0.000356778	1270	1110	324	252	788	985	389	444	-0.676574	1	15.9739	peak_69053|peak_85453
GLYMA_19G263500	4.54787	4.15103	4.73355	4.13916	-0.0712541	0.54288	0.65934	266	227	30	46	200	278	73	64	-0.676579	0.641669	25.1698	peak_84996|peak_105285
GLYMA_09G077900	0.662402	0.633765	0.701438	0.523057	0.038378	0.843763	0.895223	61	59	21	6	23	46	49	47	1.41091	0.0748606	14.4813	peak_40290|NA
GLYMA_19G140900	0.0999688	0.0708496	0.352867	0.310118	-1.98416	1.54e-05	8.03e-05	7	5	5	9	42	58	9	15	-3.79207	1.51e-08	2.26e-05	NA|peak_104036
GLYMA_06G115500	1.00838	0.868795	1.48172	2.00736	-0.931606	0.000487937	0.00179068	201	198	70	48	211	226	60	69	-1.67659	0.563108	31.1907	peak_24958|peak_30908
GLYMA_03G100700	1.12229	1.37051	1.59395	1.57763	-0.383019	0.0445793	0.0905612	112	85	41	28	63	65	41	55	0.217134	0.815016	27.1728	peak_9483|NA
GLYMA_07G234500	8.15307	7.52443	5.15101	5.38585	0.531806	5.63e-07	3.95e-06	180	227	98	64	88	128	56	146	0.0604015	1	15.9739	peak_30766|NA
GLYMA_01G037400	1.37985	1.67644	1.60567	1.74184	-0.166243	0.484237	0.60679	15	20	5	2	15	10	3	3	1.67658	0.563109	29.0847	peak_2267|NA
GLYMA_16G216100	6.2771	6.02176	6.10346	6.18382	-0.0394528	0.660101	0.756726	16	27	1	0	14	12	5	4	3.41103	0.00276337	1.19907	peak_72045|NA
GLYMA_07G005000	0.597654	0.470631	0.504857	0.580549	-0.0659025	0.817539	0.877153	24	22	14	8	50	62	10	25	-1.99851	0.000624674	0.333133	NA|peak_32927
GLYMA_U039100	3.15483	2.40042	3.02591	2.2647	0.0222821	0.915156	0.945126	316	276	51	47	125	217	24	26	-1.67661	0.213113	24.4404	peak_89064|peak_110409
GLYMA_03G139000	2.53776	2.16347	2.187	1.96034	0.136963	0.2023	0.310359	483	508	108	85	319	340	132	207	0.323435	1	15.9739	peak_11819|peak_14728,peak_14729
GLYMA_06G292200	4.68755	4.5654	3.59185	4.0875	0.229202	0.0390501	0.0811018	73	49	2	0	35	74	10	9	2.3236	0.0025361	1.11189	peak_26273|peak_32529
GLYMA_10G221600	383.872	394.485	401.512	410.935	-0.101684	0.180063	0.283313	8372	8301	1565	1444	8914	11202	2938	3751	0.323435	1	15.9739	peak_43628|peak_54062
GLYMA_19G061200	17.846	16.3099	19.064	21.6335	-0.294152	0.000685109	0.00241935	269	306	147	121	270	283	194	256	-0.483921	0.598188	30.5332	peak_83394|peak_103397
GLYMA_15G194300	31.4919	31.5071	68.5517	66.4946	-1.1401	1.23e-21	1.05e-19	2740	2769	599	420	2935	3680	972	1701	0.323435	1	15.9739	peak_66178|peak_81845
GLYMA_05G105900	2.93073	2.59632	2.5641	2.06626	0.210926	0.18354	0.287632	42	54	7	6	50	55	14	12	-0.67657	0.64167	24.5758	peak_18018|peak_22463
GLYMA_20G217000	4.87564	4.87828	4.98386	4.85292	-0.052364	0.777403	0.847894	177	177	42	44	240	257	110	164	-0.676574	1	15.9739	peak_88634|peak_109873
GLYMA_16G078200	6.57015	6.5441	4.86001	4.28664	0.478217	0.00122137	0.00407223	376	356	99	65	252	305	80	112	-0.676574	1	15.9739	peak_71189,peak_71190|peak_88169
GLYMA_19G258800	34.6639	38.5037	25.7088	21.2461	0.60032	1.63e-07	1.26e-06	1614	1344	206	247	672	811	145	132	-1.26156	0.3797	32.1864	peak_82865|peak_102765
GLYMA_11G108700	10.5754	10.6795	11.19	11.7248	-0.147932	0.21525	0.325742	794	729	233	140	581	683	198	289	-0.676574	1	15.9739	peak_49844|peak_61616,peak_61617
GLYMA_09G215400	19.4282	17.2278	16.3345	15.7057	0.151544	0.117972	0.202317	522	556	153	116	497	591	146	210	-0.676588	1	15.9739	peak_41238|peak_51124
GLYMA_03G109500	53.3904	51.6018	67.841	68.1534	-0.413996	6.86e-07	4.72e-06	480	678	150	131	643	692	203	352	-0.676574	1	15.9739	peak_11558|peak_14413
GLYMA_05G138600	14.2475	14.6468	17.42	18.0147	-0.333911	5.89e-05	0.000270128	181	193	42	24	234	227	33	37	-1.67661	0.213113	24.4404	peak_20211|peak_25191
GLYMA_08G335400	1.34439	1.15182	1.10969	0.889702	0.274406	0.19909	0.306645	9	27	4	0	10	18	2	3	-0.676584	0.681876	23.9584	NA|peak_42303
GLYMA_19G206900	5.05318	5.40508	5.41195	4.63146	0.018369	0.901018	0.935646	172	149	27	13	204	291	22	47	-1.09164	0.440355	33.6552	peak_84464|peak_104704
GLYMA_17G166800	2.67648	2.54697	3.54148	3.42319	-0.45593	0.00152453	0.00494956	222	199	74	43	198	215	43	83	-1.67659	0.563108	31.1907	peak_73642|peak_91259
GLYMA_11G231800	4.57626	4.27494	4.60098	4.98527	-0.155711	0.25358	0.371147	101	115	19	24	94	115	14	33	-0.676579	0.641669	25.1698	peak_50708|peak_62699
GLYMA_16G071000	2.98413	2.69592	3.26475	2.87303	-0.15461	0.176556	0.279072	112	73	2	2	80	93	6	34	2.49349	0.00958013	3.17886	peak_71142|peak_88123
GLYMA_09G005600	6.66152	6.60406	3.70633	4.7724	0.607299	8.19e-06	4.53e-05	483	558	120	143	163	173	111	134	0.230329	0.831854	27.2375	peak_39708|NA
GLYMA_09G198400	4.23846	3.60674	3.88028	3.72984	0.000436493	0.997463	0.998911	101	116	29	23	75	88	43	43	0.676574	1	15.9739	peak_38833|NA
GLYMA_16G042800	0.889152	1.11489	0.947121	0.655814	0.282223	0.231911	0.345937	157	125	17	30	117	150	25	20	-1.26156	0.3797	32.1864	peak_70922|peak_87858
GLYMA_18G035100	3.7027	4.07562	2.077	2.38676	0.763118	0.00028327	0.00110621	347	359	75	49	198	261	40	51	-1.26156	0.3797	32.1864	peak_78992|peak_97987,peak_97988
GLYMA_03G143400	7.23524	8.25668	8.84569	7.22514	-0.0918951	0.480423	0.603554	496	448	114	45	341	414	101	175	0.323435	1	15.9739	peak_11857|peak_14774,peak_14775,peak_14776
GLYMA_15G236500	0.992188	1.20545	1.5266	1.41237	-0.455674	0.00816895	0.0214679	25	46	4	4	46	35	14	10	-0.0916079	1	15.9739	NA|peak_84826
GLYMA_06G138400	66.2659	68.9936	77.6831	79.2661	-0.253978	0.0015556	0.00503804	223	283	97	27	317	316	130	198	-0.676574	1	15.9739	peak_22578|peak_27969
GLYMA_11G252200	38.5937	34.3206	24.3538	22.1597	0.605905	1.77e-10	2.39e-09	50	40	9	7	14	20	5	24	0.975523	0.128839	20.1432	peak_50910|peak_62943
GLYMA_06G108500	4.04794	4.0642	3.24235	3.53888	0.219048	0.0322576	0.0689239	215	229	37	40	203	211	49	38	-1.26156	0.3797	32.1864	peak_24906|peak_30851
GLYMA_08G200500	34.0042	31.0432	25.171	23.4446	0.378205	2.44e-06	1.51e-05	749	661	246	229	387	480	193	334	-0.676574	1	15.9739	peak_32946|peak_40791
GLYMA_03G069700	1.32492	1.04818	1.20472	1.25128	-0.0934382	0.721799	0.806018	59	89	21	36	41	43	29	21	0.676574	1	15.9739	peak_11334|NA
GLYMA_15G253000	26.7169	26.1881	46.8289	43.3089	-0.809098	4.51e-16	1.53e-14	44	48	5	8	36	33	3	6	-1.6766	0.213114	24.2298	peak_68623|peak_84944
GLYMA_20G198400	2.00565	1.78038	1.72723	1.49689	0.188145	0.17234	0.273915	15	13	4	3	8	26	2	4	-2.26156	0.162202	21.7517	NA|peak_107382
GLYMA_09G164500	4.11969	4.0998	2.93965	2.96345	0.437196	0.00164109	0.0052802	182	175	60	50	59	75	36	51	0.261528	0.66161	24.4671	peak_38553|NA
GLYMA_06G192500	141.021	147.563	158.189	164.243	-0.19949	0.00940858	0.0242565	3268	2814	938	907	3690	4399	1860	1961	-0.676574	1	15.9739	peak_25674|peak_31711
GLYMA_10G178700	1.84551	2.17991	1.89302	2.13966	-0.0379343	0.884825	0.924854	126	127	15	18	69	113	19	38	-0.0916079	1	15.9739	peak_43222|peak_53552
GLYMA_17G218800	22.9956	22.2863	18.5496	18.8436	0.235468	0.00583116	0.0160351	1751	1522	187	176	1134	1356	227	256	-0.676584	0.681876	23.9584	peak_76144|peak_94317
GLYMA_15G006800	3.69784	3.12369	4.80722	3.28653	-0.29293	0.166104	0.266066	107	114	26	18	135	134	29	55	-0.676579	0.641669	25.1698	peak_64618|peak_79914
GLYMA_03G033200	7.14577	7.88459	7.38912	6.03354	0.123331	0.378816	0.505537	512	507	147	98	349	438	133	158	-0.676574	1	15.9739	peak_11146,peak_11147|peak_13859
GLYMA_13G256400	4.10281	3.08844	4.7581	4.86352	-0.465054	0.00101108	0.00343245	444	464	78	57	294	376	105	93	-0.676579	0.641669	25.1698	peak_59925,peak_59926|peak_74190
GLYMA_10G040000	2.35815	1.42754	2.60117	3.6161	-0.761079	0.000930993	0.00318808	26	21	10	2	33	29	22	7	-0.676574	1	15.9739	peak_42212|peak_52308
GLYMA_15G052500	11.9016	13.7046	21.363	19.2944	-0.704681	6.08e-10	7.43e-09	151	133	32	87	189	245	135	156	0.676568	0.33897	33.077	peak_67232|NA
GLYMA_17G231700	6.47177	4.85436	5.77079	5.88017	-0.0861456	0.485056	0.607502	378	379	167	188	304	323	133	313	-0.676568	0.441696	33.3541	peak_74069|peak_91828
GLYMA_15G025900	5.4888	4.95475	4.09536	4.90802	0.173372	0.166134	0.266101	608	586	220	178	379	441	209	341	-0.38706	0.646954	24.5659	peak_64796|peak_80131
GLYMA_02G037400	5.59343	4.73704	5.84568	4.97036	-0.110649	0.391535	0.518581	158	119	34	16	80	118	16	36	-0.676579	0.641669	25.1698	peak_4148|peak_5100
GLYMA_03G075300	1.20631	1.0223	1.08139	1.07998	0.000952395	0.995371	0.997577	35	30	9	16	16	20	4	20	0.524564	0.482208	35.1453	peak_9303|NA
GLYMA_13G281700	14.4401	11.9253	15.5843	13.4831	-0.185152	0.0518393	0.102782	16	22	7	8	23	15	6	0	-2.67662	0.0759197	14.0228	NA|peak_74432
GLYMA_18G225100	2.3691	1.88405	11.0819	9.65793	-2.32936	6.73e-25	9.78e-23	155	156	41	38	555	710	161	189	-1.67659	0.563108	31.1907	peak_80134|peak_99467
GLYMA_01G132800	1.3984	1.2706	0.876216	1.12243	0.376859	0.138386	0.229815	40	27	23	4	27	22	4	12	-1.75458	0.0027648	1.18748	NA|peak_3507
GLYMA_10G266400	2.19869	2.21465	1.81065	2.0714	0.146229	0.429757	0.55537	87	87	30	29	58	41	24	54	0.217132	0.815016	27.106	peak_43981|NA
GLYMA_17G061300	7.93858	7.96781	7.59901	7.38672	0.0458223	0.661023	0.757335	567	624	186	122	515	668	236	330	-0.676574	1	15.9739	peak_72717,peak_72718|peak_90139,peak_90140
GLYMA_05G056400	21.7137	19.8566	30.1125	30.8811	-0.594767	2.4e-10	3.18e-09	894	755	194	216	972	1147	399	372	-0.676574	1	15.9739	peak_19696|peak_24535
GLYMA_12G104000	1.89387	1.42034	1.50186	2.47549	-0.303554	0.184859	0.289274	139	109	6	14	181	194	17	32	-0.676581	0.494128	34.9094	peak_51958|peak_64209
GLYMA_02G071500	10.5661	11.0141	7.8981	7.63165	0.434993	4.73e-05	0.000221629	692	609	211	210	641	682	403	396	-0.676574	1	15.9739	peak_6854|peak_8459
GLYMA_11G104700	0.635853	0.834519	0.805687	0.438335	0.198385	0.591126	0.700039	92	136	36	7	55	62	23	31	0.323435	1	15.9739	peak_47660|peak_58966,peak_58967
GLYMA_14G047900	0.37387	0.353291	0.304541	0.333882	0.146855	0.664316	0.759974	23	26	2	0	30	32	11	20	2.49342	0.100626	17.0982	peak_63144|NA
GLYMA_09G007600	4.7662	4.31774	3.76472	4.66558	0.0675993	0.684341	0.77616	123	125	18	4	116	96	11	39	0.323438	1	15.9739	peak_39726|peak_49217
GLYMA_18G056100	5.05408	4.63385	5.06063	6.37948	-0.27991	0.0164218	0.0390196	55	29	4	12	20	57	15	27	0.323435	1	15.9739	peak_77018|NA
GLYMA_03G188800	1.59062	1.98619	1.54245	1.37777	0.255217	0.253662	0.371235	116	119	19	22	99	122	32	25	-0.676579	0.641669	25.1698	peak_12184|peak_15196
GLYMA_16G044400	3.10836	2.5286	2.31912	2.5307	0.173578	0.186043	0.290644	173	213	78	51	147	188	56	110	-0.676574	1	15.9739	peak_69238|peak_85682
GLYMA_03G056800	1.29827	1.06539	1.15029	0.847881	0.194428	0.502844	0.62378	51	30	11	0	19	36	7	8	-0.67657	0.64167	24.5758	peak_9234|peak_11472
GLYMA_15G125900	4.05048	4.7369	3.75956	3.58079	0.222046	0.0524895	0.103841	28	23	10	0	7	16	2	2	-1.26156	0.3797	32.1864	NA|peak_83850
GLYMA_13G277700	7.88451	8.95593	8.29929	7.52347	0.051599	0.637808	0.738166	506	546	124	35	459	585	120	145	-0.676579	0.641669	25.1698	peak_57073|peak_70629
GLYMA_17G238700	60.7017	58.0113	47.6596	48.1478	0.26823	0.00053801	0.00195059	1445	858	462	342	1115	1191	535	732	-0.676574	1	15.9739	NA|peak_91912
GLYMA_07G144500	1.30991	1.38743	1.23506	1.39645	-0.00212933	0.990511	0.994261	243	203	34	43	178	206	65	67	0.323435	1	15.9739	peak_27776,peak_27777|peak_34481,peak_34482
GLYMA_05G054800	5.05773	4.29839	6.32226	6.67422	-0.516546	0.000282143	0.00110233	101	76	21	21	127	98	27	44	-1.67659	0.563108	31.1907	peak_17670|peak_22019
GLYMA_14G038900	4.61063	4.02906	5.1802	4.41844	-0.195416	0.0700835	0.131815	792	677	140	116	588	737	184	163	-0.676579	0.641669	25.1698	peak_61289,peak_61290|peak_75828
GLYMA_08G179400	1.2963	1.04591	1.51618	1.64227	-0.47447	0.00233554	0.00722524	55	104	18	24	79	54	27	19	-0.676574	1	15.9739	peak_32733|peak_40547
GLYMA_17G113400	6.48797	6.46857	4.09054	3.53534	0.722804	1.05e-06	6.92e-06	996	1113	403	227	452	562	308	351	-0.14605	0.82904	27.2791	peak_73155|peak_90708,peak_90709
GLYMA_17G227800	3.08115	2.71416	2.52397	2.47423	0.17061	0.319509	0.443967	40	37	16	1	17	41	15	6	-0.676574	1	15.9739	peak_74010|peak_91759
GLYMA_14G001200	8.60407	7.77867	7.45781	7.48159	0.0910692	0.312811	0.436756	220	251	74	34	132	149	85	88	-0.676574	1	15.9739	peak_62751|peak_77649
GLYMA_18G068500	13.38	21.2178	5.01094	13.0115	0.91736	0.208194	0.317468	470	641	0	0	229	261	369	501	6.01951	1.01e-60	1.69e-56	peak_79240|NA
GLYMA_06G086000	1.31673	1.166	1.556	1.31719	-0.254182	0.0728394	0.136161	149	136	67	69	109	94	63	103	-0.483921	0.598188	30.5332	peak_22023|peak_27316
GLYMA_03G176200	77.2594	70.112	70.2024	67.8699	0.0520636	0.519984	0.639435	2051	1738	342	374	1593	1832	468	486	-0.676579	0.641669	25.1698	peak_12100|peak_15082
GLYMA_08G003500	0	0.0217991	0.551204	0.650573	-5.44527	4.76e-10	5.93e-09	10	2	0	0	51	53	16	18	-4.92452	1.68e-07	0.000214755	NA|peak_42623
GLYMA_05G022200	9.67846	9.84267	11.0674	11.1725	-0.227851	0.00858567	0.0224096	201	261	169	122	170	203	230	106	-0.898959	0.26707	28.1381	NA|peak_24242
GLYMA_02G238800	24.1395	25.1263	20.6051	20.7719	0.212328	0.0106166	0.0268838	91	88	26	35	65	76	27	33	-0.676574	1	15.9739	peak_5642|peak_6989
GLYMA_11G010800	6.87577	7.67258	4.96994	5.90321	0.383247	0.00154703	0.0050142	127	123	18	47	93	118	24	37	-1.67659	0.563108	31.1907	peak_49007|peak_60610
GLYMA_18G242000	0.777563	1.00546	0.80005	0.76172	0.155185	0.54926	0.664595	183	145	60	39	107	118	45	47	-0.676574	1	15.9739	peak_80277|peak_99632
GLYMA_20G172400	3.63867	3.34461	5.28117	5.48525	-0.665283	4.08e-05	0.000193965	212	175	72	66	296	360	251	241	-0.217134	0.815016	27.2728	peak_86328|peak_107047
GLYMA_11G088700	0.503864	0.504986	0.547238	0.465043	-0.0463536	0.869653	0.91403	35	45	2	0	37	29	6	13	2.23043	0.0241891	6.4926	peak_47492|peak_58786
GLYMA_13G370300	0.867588	0.768593	0.755781	0.846155	-0.0108063	0.952545	0.969703	50	65	17	18	47	74	19	23	-0.676574	1	15.9739	NA|peak_75326
GLYMA_11G221600	0.970126	0.599398	1.41836	1.38899	-0.884386	0.00540985	0.0150267	51	36	0	4	38	34	18	31	2.57984	2.48e-10	5.03e-07	peak_48586|NA
GLYMA_16G134000	0.495487	0.741338	23.723	27.3413	-5.38686	1.88e-36	2.21e-33	5	12	0	0	210	350	152	96	-3.48394	7.72e-05	0.0554949	NA|peak_88602
GLYMA_14G179000	7.69347	7.54157	6.00269	5.1623	0.406681	0.000379772	0.00143734	101	74	24	17	56	33	15	54	0.410903	0.545858	37.5897	peak_62311|NA
GLYMA_09G029300	5.66022	5.62772	4.35668	4.5528	0.301385	0.0189962	0.0441173	20	33	2	3	15	17	18	19	2.39386	3.2e-05	0.0256498	peak_37685|NA
GLYMA_17G074700	1.71667	1.24783	1.97918	1.43003	-0.250352	0.258584	0.376618	182	204	38	65	174	140	51	104	-0.676574	1	15.9739	peak_72824|peak_90277,peak_90278
GLYMA_05G064300	26.6097	29.2915	29.2939	32.3332	-0.178702	0.0376248	0.0786362	1322	1558	337	200	1228	1331	419	563	0.323435	1	15.9739	peak_19753|peak_24630
GLYMA_06G196900	5.56897	5.34759	5.3437	6.46507	-0.152883	0.156637	0.25384	210	163	38	19	161	137	30	37	-0.676579	0.641669	25.1698	peak_25714|peak_31754
GLYMA_02G033400	16.8713	16.622	19.3908	18.6262	-0.223252	0.00916037	0.0237184	2159	1961	425	370	1644	2126	458	544	-0.676579	0.641669	25.1698	peak_6535|peak_8059,peak_8060
GLYMA_11G009000	0.384707	0.343881	0.350069	0.281494	0.161026	0.571619	0.683509	19	26	0	1	15	31	9	9	3.41104	0.00276333	1.20252	peak_46660|NA
GLYMA_15G234700	3.07957	3.21319	4.59892	3.90816	-0.474923	0.00457286	0.0130003	30	30	5	4	57	31	26	23	0.323435	1	15.9739	peak_68522|NA
GLYMA_17G037900	77.4669	77.1856	95.058	100.687	-0.380353	1.35e-06	8.78e-06	1001	881	110	58	818	1065	96	141	-0.998532	0.319369	31.8901	peak_74704|peak_92556
GLYMA_17G246300	2.73906	2.922	3.23678	2.53597	-0.0685544	0.523152	0.641857	126	158	43	13	122	113	62	56	0.323435	1	15.9739	peak_74210,peak_74211|peak_91998
GLYMA_11G006600	110.963	106.911	130.719	128.351	-0.290682	0.000173796	0.000715155	1028	971	372	211	1346	1386	394	615	-0.676574	1	15.9739	peak_46617|peak_57759
GLYMA_06G018400	2.83151	3.28773	4.22094	3.29847	-0.335997	0.0163079	0.0387823	77	62	22	20	31	88	18	15	-1.67659	0.563108	31.1907	peak_21398|peak_26570
GLYMA_01G068600	10.8619	9.61386	9.46468	9.07785	0.100441	0.288478	0.410488	69	100	31	12	60	85	29	24	-0.676574	1	15.9739	peak_2483|peak_3056
GLYMA_18G272700	5.11217	5.14999	5.28318	5.43654	-0.102574	0.398828	0.526214	664	760	135	150	518	729	162	173	-1.67658	0.563109	29.0847	peak_80519|peak_99925,peak_99926
GLYMA_02G031800	9.27432	9.01108	9.66219	9.31406	-0.0943116	0.379204	0.505942	382	318	65	86	325	455	106	114	-1.67658	0.563109	29.0847	peak_6520|peak_8041
GLYMA_15G127500	0.215393	0.407073	1.75451	0.85041	-2.08326	2.42e-06	1.5e-05	2	18	4	0	24	29	12	9	-0.676565	1	15.9739	NA|peak_81218
GLYMA_08G062600	0.441602	0.542482	0.839328	0.821947	-0.787987	0.0106374	0.0269303	45	55	17	15	77	101	13	23	-2.26156	0.162202	21.7517	peak_34907|peak_43265
GLYMA_15G098400	33.5285	38.5583	23.1982	23.5667	0.586712	6.72e-09	6.68e-08	412	417	101	75	216	204	72	116	-0.676565	1	15.9739	peak_67562|peak_83601
DGAT1C	0.424977	0.481902	0.461561	0.191759	0.42287	0.271766	0.39203	17	26	6	1	29	18	0	10	-0.676593	0.641667	31.7687	NA|peak_49813
DGAT1B	1.26863	1.29282	0.972588	1.23465	0.177041	0.461121	0.585624	79	66	7	11	29	28	7	21	0.908406	1	15.9739	peak_72643|peak_90043
GLYMA_04G084800	0.692927	0.748326	0.740631	0.781658	-0.116677	0.57045	0.682456	53	60	67	27	52	48	54	130	-0.261527	1	15.9739	peak_13681|peak_17001
GLYMA_17G027500	1.24184	1.47261	1.37519	1.73048	-0.228252	0.297934	0.420771	100	59	19	24	111	168	45	71	-0.676574	1	15.9739	peak_74613|peak_92448
GLYMA_06G170300	13.7123	13.0243	64.458	59.0022	-2.2479	1.37e-34	1.19e-31	22	15	9	3	35	51	13	9	-1.67659	0.563108	31.1907	NA|peak_28350
GLYMA_01G022500	0.448647	0.357012	0.615496	0.612644	-0.64879	0.0630236	0.120887	19	19	3	3	45	38	9	28	-0.323435	1	15.9739	NA|peak_2647
GLYMA_20G031700	1.18661	1.37047	1.63652	2.06096	-0.56633	0.00394562	0.0114318	105	78	23	24	72	110	38	46	-0.676574	1	15.9739	peak_85293|peak_105675
GLYMA_13G064300	3.77437	2.74552	2.03489	1.96037	0.659148	0.000508825	0.00185865	23	14	10	4	17	9	6	1	-1.67659	0.563108	31.1907	NA|peak_72217
GLYMA_09G255100	214.992	212.28	136.773	142.508	0.572865	4.5e-11	6.8e-10	9259	7683	548	551	5811	7801	676	802	-0.413552	0.758704	25.9339	peak_41560|peak_51490
GLYMA_10G233400	4.0166	4.77756	3.41667	3.70713	0.267614	0.0214992	0.0489763	730	595	87	103	461	658	95	146	-0.676593	0.641667	31.7687	peak_46005|peak_57002,peak_57003
GLYMA_18G200100	1.64826	1.26086	0.767208	0.752586	0.88691	0.00617454	0.0168558	34	29	3	9	14	10	11	6	0.475446	0.45171	33.9862	peak_79948|NA
GLYMA_13G326500	0.95267	0.625161	0.689786	0.626886	0.21077	0.500402	0.621653	12	19	4	3	2	15	6	0	0.676574	1	15.9739	peak_60491|NA
GLYMA_06G076900	10.6117	10.3365	9.20375	8.70843	0.184903	0.0658405	0.125255	64	74	12	4	48	53	13	21	0.908406	1	15.9739	peak_21927|NA
GLYMA_13G147700	1.66755	1.45639	2.552	2.65062	-0.77695	0.000102849	0.000445945	113	83	5	20	121	146	9	33	-1.09164	0.440355	33.6552	peak_59002|peak_73058
GLYMA_15G106000	12.7487	12.1271	10.4998	10.5229	0.201739	0.0413456	0.0850985	131	141	55	56	52	60	38	41	0.676567	0.33897	32.8371	peak_65477|NA
GLYMA_02G176500	2.07588	1.63468	1.34201	1.14297	0.530999	0.0157391	0.0376358	78	92	16	6	48	55	10	10	-0.676584	0.681876	23.9584	peak_5189|peak_6437
GLYMA_17G140700	6.4416	6.04698	5.33913	4.2069	0.343945	0.0290192	0.0631321	514	495	72	58	254	351	51	74	-0.676584	0.681876	23.9584	peak_75659|peak_93690
GLYMA_13G365700	63.0348	56.2677	36.3927	36.4365	0.669757	3.44e-12	6.27e-11	213	253	55	30	89	105	25	29	-0.676579	0.641669	25.1698	peak_60833|peak_75280
GLYMA_01G020900	174.514	179.864	194.194	189.94	-0.155969	0.0400214	0.0828273	7055	6476	1355	1552	5580	6922	2372	2409	-0.676565	1	15.9739	peak_2137|peak_2633
GLYMA_06G035300	1.6119	2.15783	1.31299	1.09099	0.611344	0.00918968	0.023785	134	178	30	27	116	112	61	44	0.323435	1	15.9739	peak_24280|peak_30089
GLYMA_11G125700	1.7479	1.46817	2.02492	1.31448	-0.10167	0.693451	0.78313	106	99	14	15	59	75	18	29	0.323435	1	15.9739	peak_47852|peak_59204
GLYMA_08G016000	0.501101	0.242265	0.392357	0.381227	-0.111176	0.709903	0.796424	40	35	15	3	38	56	6	13	-2.26156	0.162202	21.7517	peak_31251|peak_38781
GLYMA_09G268500	2.65141	2.59136	2.68218	2.54656	-0.0369908	0.78804	0.855539	260	225	68	45	132	160	60	63	-0.676574	1	15.9739	peak_39520,peak_39521|peak_48955,peak_48956
GLYMA_10G083000	8.14931	9.03036	6.55852	7.73786	0.22822	0.137398	0.22844	85	52	25	29	63	85	37	39	-0.676574	1	15.9739	peak_42592|peak_52741
GLYMA_16G105300	7.4254	6.60822	7.47778	8.02796	-0.185789	0.0480898	0.0965421	141	125	43	37	95	135	53	76	0.676574	1	15.9739	peak_71374|NA
GLYMA_16G141100	9.40444	8.99406	5.67216	5.82731	0.637092	1.37e-08	1.29e-07	400	303	176	91	215	235	100	168	-0.676574	1	15.9739	peak_69913|peak_86535
GLYMA_05G248700	3.75686	3.94604	2.05582	1.82557	0.947989	1.21e-09	1.4e-08	781	709	78	78	235	247	40	46	-0.676584	0.681876	23.9584	peak_21257,peak_21258|peak_26393,peak_26394,peak_26395
GLYMA_12G031200	7.54696	7.59665	13.7917	13.4363	-0.886084	1.2e-11	2.01e-10	69	75	28	11	76	109	13	64	-0.676574	1	15.9739	NA|peak_63422
GLYMA_20G176400	5.6646	6.08881	8.1517	9.37195	-0.613811	4.87e-07	3.45e-06	596	589	162	152	573	673	260	226	-0.676574	1	15.9739	peak_86377|peak_107110
GLYMA_01G041300	34.4058	31.6444	29.2853	29.6265	0.123326	0.124265	0.210994	2287	1733	492	429	1987	2339	627	860	-0.676574	1	15.9739	peak_2305|peak_2828
GLYMA_04G170300	4.98922	5.21325	4.06403	3.89638	0.318329	0.00490564	0.0138156	606	588	138	132	418	507	142	140	-1.67659	0.563108	31.1907	peak_14309|peak_17833,peak_17834
GLYMA_05G206400	4.98566	4.60318	4.37161	4.38576	0.0892552	0.489859	0.611847	516	470	103	53	418	583	92	124	-0.676593	0.641667	31.7687	peak_20867|peak_25946
GLYMA_02G104900	5.01614	5.82999	7.74948	6.68728	-0.450461	0.000463461	0.0017142	217	172	56	59	315	386	90	113	-1.67659	0.563108	31.1907	peak_4653,peak_4654|peak_5753
GLYMA_02G094100	27.4472	23.3774	19.6905	21.5905	0.257409	0.0057437	0.0158302	901	962	275	228	600	749	236	271	-0.676574	1	15.9739	peak_4578|peak_5667
GLYMA_06G059500	3.53381	4.25882	3.72677	4.50628	-0.11374	0.555456	0.67025	319	299	47	43	343	393	72	103	-0.676579	0.641669	25.1698	peak_21770|peak_27002,peak_27003
GLYMA_13G348200	2.48681	1.94124	1.52658	1.79625	0.370593	0.00662857	0.0179439	569	551	146	100	328	366	121	127	-0.676574	1	15.9739	peak_60671|peak_75083
GLYMA_04G074500	1.35327	1.35117	2.93953	1.78579	-0.847728	0.00016834	0.000694522	63	64	5	19	142	186	24	32	-1.26156	0.3797	32.1864	peak_15759|peak_19677
GLYMA_11G046900	17.8183	16.4878	10.5087	12.6147	0.528478	2.21e-07	1.67e-06	321	326	189	149	166	165	222	235	0.130792	1	15.9739	peak_49329|NA
GLYMA_10G075900	10.947	11.4706	14.0114	15.0999	-0.41606	1.67e-06	1.06e-05	178	191	54	25	118	138	33	36	-1.67658	0.563109	29.0847	peak_42557|peak_52689
GLYMA_13G107400	8.95373	8.29059	8.36471	7.91759	0.0411245	0.622608	0.725892	377	389	142	66	346	325	95	252	-0.676574	1	15.9739	peak_55492|peak_68696
GLYMA_05G213500	3.60942	5.11611	3.33211	3.25729	0.369451	0.292348	0.414619	350	395	10	26	199	205	36	39	0.738497	0.54735	37.414	peak_18941|peak_23559
GLYMA_07G209300	0.908962	0.909454	1.27111	1.34034	-0.561417	6.01e-05	0.000274967	33	18	0	0	40	37	0	2	-6.61354	5.58e-95	1.34e-90	NA|peak_35066
GLYMA_10G023200	1.54689	0.877047	1.23204	1.68681	-0.314131	0.335945	0.461138	31	37	9	0	44	74	16	11	-0.0916079	1	15.9739	peak_44504|peak_55164
GLYMA_07G139200	95.1369	109.04	88.0683	71.7001	0.315855	0.000815676	0.00283584	279	328	51	34	150	187	37	87	0.323444	1	15.9739	peak_27737|peak_34432
GLYMA_06G133800	20.1532	20.0128	14.4761	14.674	0.422223	7.79e-06	4.34e-05	1047	834	74	116	523	642	108	132	-0.676576	0.681877	23.8409	peak_25127|peak_31088,peak_31089
GLYMA_20G089900	187.091	189.555	101.107	101.341	0.855628	6.66e-17	2.58e-15	3855	3047	397	439	1698	2197	393	458	-0.0916079	1	15.9739	peak_87572|peak_108639
GLYMA_11G002600	3.07456	2.68833	2.7365	2.70553	0.039961	0.677875	0.771157	440	371	105	70	196	278	75	82	-0.676565	1	15.9739	peak_48946|peak_60533
GLYMA_02G235200	3.56171	2.98398	3.46951	3.81069	-0.195798	0.270706	0.390911	87	96	19	31	94	129	36	51	-0.676574	1	15.9739	peak_8117|peak_10062
GLYMA_01G064600	1.77101	1.56045	1.16967	1.18787	0.455548	0.0390017	0.0810217	39	54	25	16	26	40	11	18	-1.31401	0.0323496	8.27049	NA|peak_3041
GLYMA_16G017800	8.57693	7.90552	8.02813	8.5083	-0.0461867	0.584178	0.694196	920	829	194	174	651	761	400	338	-0.676565	1	15.9739	peak_70685|peak_87577
GLYMA_05G150400	53.5144	45.0287	23.4182	23.1107	1.03921	8.1e-19	4.22e-17	50	65	6	4	20	14	1	19	1.32345	0.655228	24.4281	peak_18397|peak_22904
GLYMA_20G134100	39.8409	44.907	39.9168	37.2964	0.0962092	0.238558	0.353962	1693	1517	171	197	1301	1866	253	227	-1.09164	0.440355	33.6552	peak_87902|peak_109040
GLYMA_19G241200	4.06351	3.65984	7.83822	7.73525	-1.05341	4.44e-13	9.46e-12	383	330	39	67	377	480	137	98	-0.676579	0.641669	25.1698	peak_84797|peak_105067
GLYMA_11G240400	2.83285	3.11101	4.10227	3.91533	-0.469887	0.00246231	0.00756847	118	104	33	15	122	199	65	81	-0.676565	1	15.9739	peak_50777|peak_62784
GLYMA_10G188200	16.6567	17.0316	20.0701	21.7594	-0.351334	0.00067659	0.00239362	741	647	235	164	529	682	309	384	-0.676574	1	15.9739	peak_43332|peak_53680
GLYMA_12G075700	23.163	22.5606	14.5273	13.9846	0.640454	2.24e-10	2.99e-09	501	590	127	40	275	352	117	134	0.323435	1	15.9739	peak_51718|peak_63918
GLYMA_01G062600	3.56486	3.05528	3.06137	2.5718	0.187893	0.342085	0.467451	24	38	7	12	6	8	6	3	0.146051	0.82904	27.3765	peak_534|NA
GLYMA_03G086100	46.4504	38.2615	46.4384	42.9712	-0.121826	0.162172	0.260932	1129	1123	287	219	1115	1474	438	515	-0.676574	1	15.9739	peak_9385|peak_11678
GLYMA_10G274500	0.735384	0.717117	0.623633	0.602277	0.203756	0.116302	0.19993	133	91	52	8	93	181	74	98	-0.676574	1	15.9739	peak_46328,peak_44053,peak_90031|peak_57420,peak_111736,peak_54615
GLYMA_16G039500	11.0203	10.911	13.5491	11.3839	-0.226262	0.0250595	0.0557594	380	306	190	93	278	471	268	353	0.313995	0.798126	26.9729	peak_69199|NA
GLYMA_09G257500	1.01957	0.992352	1.11841	1.29965	-0.304197	0.0697177	0.131277	110	108	62	64	50	76	54	70	0.676567	0.554485	37.7305	peak_41573,peak_41575|NA
GLYMA_03G215600	0.306962	0.232053	0.633434	0.536718	-1.15954	0.000503604	0.00184162	15	22	0	0	21	17	4	7	-0.676579	0.641669	25.1698	NA|peak_13010
GLYMA_01G039100	7.71968	7.40364	8.57192	6.88858	-0.0743783	0.6287	0.730896	535	594	157	118	367	395	104	189	-0.676574	1	15.9739	peak_370|peak_428
GLYMA_19G064000	0.800141	0.814956	0.962686	1.07015	-0.370529	0.00556053	0.015387	121	125	27	11	103	178	28	27	-1.26156	0.3797	32.1864	peak_81196|peak_100757
GLYMA_07G270300	14.2112	13.9951	13.1181	13.0303	0.0688677	0.4453	0.570529	1176	1073	233	171	704	863	178	171	-0.676579	0.641669	25.1698	peak_28746|peak_35740,peak_35741
GLYMA_05G091200	23.3176	24.3956	13.526	13.5129	0.779913	6.92e-14	1.66e-12	3118	2719	700	536	1317	1609	404	538	-0.676579	1	15.9739	peak_17928|peak_22358
GLYMA_05G110200	333.683	321.82	298.172	299.663	0.0919539	0.225364	0.338046	10246	9725	2471	2074	9568	10766	4064	4156	-0.676574	1	15.9739	peak_20022|peak_24956
GLYMA_09G044100	0.356975	0.269861	0.59448	0.577185	-0.944754	0.000915507	0.00314157	51	55	47	16	29	13	6	28	-0.898961	0.267069	28.1662	NA|peak_49589
GLYMA_10G031800	54.1954	55.659	30.4594	30.9595	0.799091	3.75e-15	1.1e-13	3080	2389	420	441	1475	1954	451	513	-0.676579	0.641669	25.1698	peak_44575,peak_44576|peak_55240
GLYMA_09G200700	2.93037	2.79853	2.4039	2.56713	0.164184	0.375533	0.502256	78	171	32	9	71	81	34	80	0.908409	0.145972	22.4983	peak_41120|peak_50984
GLYMA_08G222700	1.32108	1.2774	1.06776	0.987725	0.29626	0.130658	0.2193	159	172	22	48	125	182	36	40	-1.67658	0.563109	29.0847	peak_33157|peak_41055
GLYMA_18G268800	4.60991	5.10019	4.62055	4.19742	0.100232	0.327639	0.452427	301	246	88	87	185	239	153	146	-0.261527	0.66161	24.3884	peak_90710,peak_90704,peak_78442,peak_90707|peak_112597,peak_112587,peak_97269,peak_112592
GLYMA_08G266500	0.32135	0.438622	0.426571	0.624305	-0.494826	0.132746	0.22216	99	82	2	6	67	80	6	14	0.493379	0.777211	26.4815	peak_36667,peak_36668|peak_45387,peak_45388
GLYMA_18G101700	0.978707	0.826448	1.19865	0.986583	-0.320002	0.182675	0.286549	29	18	2	1	37	24	18	14	1.90843	0.261621	27.7247	peak_77356,peak_90675|NA
GLYMA_02G009200	8.84979	7.61974	10.7939	10.6425	-0.423129	1.68e-05	8.72e-05	988	1144	253	219	817	896	205	336	-1.67659	0.563108	31.1907	peak_3905|peak_4813
GLYMA_06G298500	36.1407	37.9172	38.2333	37.7715	-0.0767273	0.353272	0.479028	300	285	94	84	273	300	110	143	-0.676574	1	15.9739	peak_26294|peak_32559
GLYMA_19G079000	2.85151	3.04741	6.52577	5.93549	-1.11715	1.11e-09	1.29e-08	45	38	23	3	68	81	17	27	-1.67659	0.563108	31.1907	NA|peak_100889
GLYMA_03G229300	10.7595	10.4745	9.31002	8.70282	0.196241	0.0644154	0.122969	213	216	112	90	104	129	154	127	0.00150969	1	15.9739	peak_12532|NA
GLYMA_10G243500	12.0649	13.6894	13.9315	14.7734	-0.193674	0.0768478	0.142229	879	934	262	149	657	841	273	308	-0.676574	1	15.9739	peak_46091|peak_57114
GLYMA_04G037700	3.2261	2.94007	2.43743	2.22955	0.359129	0.00491154	0.0138275	274	240	44	67	106	133	38	44	-0.676565	1	15.9739	peak_13255|peak_16441
GLYMA_05G167700	6.50664	6.46515	9.06849	9.22992	-0.536154	7.75e-06	4.32e-05	392	413	136	80	405	473	119	230	-0.676574	1	15.9739	peak_18570|peak_23106
GLYMA_09G117300	4.01654	3.26409	4.40591	4.44025	-0.324559	0.0609841	0.117553	115	130	25	28	138	134	40	77	-0.676565	1	15.9739	peak_38264|peak_47422,peak_47423
GLYMA_04G076900	16.4281	17.8153	8.14218	8.26418	1.02282	2.48e-17	1.03e-15	2471	2456	426	366	648	878	255	263	0.323435	1	15.9739	peak_15778|peak_19706
GLYMA_07G021400	38.967	38.0903	39.6666	40.2262	-0.0926353	0.272536	0.392961	1263	1231	245	208	1247	1651	239	379	-0.676593	0.641667	31.7687	peak_28989|peak_36033
GLYMA_19G179200	0.60812	0.351173	0.366927	0.457327	0.169844	0.598071	0.705606	27	29	5	7	28	28	29	3	0.676565	1	15.9739	peak_82140|NA
GLYMA_06G127300	3.51613	3.32259	5.69003	5.90991	-0.802337	2.11e-06	1.32e-05	93	147	39	16	157	158	22	37	-2.26156	0.162202	21.7517	peak_25049|peak_31006
GLYMA_10G292300	10.4412	10.3321	8.50502	8.86373	0.218042	0.0116423	0.0290645	178	170	91	37	122	139	39	72	-0.676574	1	15.9739	peak_46475|peak_57592
GLYMA_01G192200	17.2059	18.396	22.5991	22.6219	-0.383955	3.59e-06	2.15e-05	603	654	161	212	677	924	292	266	-0.676574	1	15.9739	peak_3332|peak_4145
GLYMA_18G018800	34.0202	34.3921	26.6698	26.3814	0.32685	0.000110826	0.000476525	2424	2287	624	562	1390	1752	640	666	-0.676574	1	15.9739	peak_78865|peak_97812,peak_97813
GLYMA_08G090300	1.29121	1.04354	1.25474	1.32239	-0.185851	0.351143	0.477023	24	18	2	1	23	18	0	3	-1.35471	0.0956551	17.0327	NA|peak_43520
GLYMA_14G149700	1.99242	1.96012	1.15607	1.13917	0.741909	0.00144815	0.00472948	50	91	9	7	45	73	15	5	-0.676584	0.681876	23.9584	peak_62122|peak_76820
GLYMA_15G047700	2.49747	2.88979	4.76064	3.62221	-0.676088	0.00187421	0.00593826	378	375	156	102	379	513	144	228	-0.676574	1	15.9739	peak_64978|peak_80363
GLYMA_01G183600	26.6145	23.4729	20.308	19.9766	0.271666	0.00194019	0.00611679	36	28	4	3	34	21	6	5	-0.676584	0.681876	23.9584	peak_1379|peak_1700
GLYMA_13G094800	30.2295	28.6353	31.1881	29.8743	-0.0940265	0.233324	0.347558	2957	2680	535	433	1959	2547	577	749	-0.676579	0.641669	25.1698	peak_55356|peak_68521
GLYMA_08G027300	1.48374	1.06557	2.19159	1.47289	-0.5722	0.0188265	0.0438003	14	20	7	0	5	35	0	4	-3.2616	0.0152426	4.46628	NA|peak_38902
GLYMA_02G115900	21.2655	21.2887	22.067	20.4972	-0.0405994	0.621202	0.724688	3230	3123	538	567	2925	3655	790	786	-0.676579	0.641669	25.1698	peak_4729|peak_5861
GLYMA_16G054200	8.71079	8.13756	6.29272	5.88678	0.426187	5.87e-05	0.000269067	172	212	44	33	121	118	14	22	-2.67661	0.0759207	13.8603	peak_71031|peak_87976
GLYMA_12G096900	0.451753	0.170755	1.32473	0.866323	-1.86752	8.38e-07	5.66e-06	28	5	0	0	32	41	7	5	-3.92454	2.98e-12	7.49e-09	NA|peak_66360
GLYMA_04G139200	5.84074	5.66022	8.07194	8.0348	-0.526599	1.6e-09	1.8e-08	2000	2018	382	392	1974	2588	706	758	0.323421	1	15.9739	peak_16179|peak_20206
GLYMA_16G030700	38.8341	35.8564	30.6782	33.3224	0.181451	0.0307522	0.0662736	28	72	6	0	32	28	0	10	0.323442	1	15.9739	peak_70816|peak_87739
GLYMA_07G248300	139.278	129.363	75.6064	74.0734	0.802245	7.58e-16	2.49e-14	362	352	164	95	141	141	70	121	0.387061	0.646954	24.7225	peak_28519|NA
GLYMA_09G239000	235.01	235.374	191.499	201.498	0.219057	0.00460378	0.0130759	4087	3623	515	457	3136	4006	724	581	-0.676584	0.681876	23.9584	peak_39211|peak_48599
GLYMA_08G136800	0.4408	0.43846	0.554337	0.366392	-0.11048	0.758881	0.834307	48	36	7	8	62	67	21	11	-0.676579	0.641669	25.1698	peak_35579|peak_44073
GLYMA_19G143100	3.24602	2.53719	4.39593	4.02333	-0.586531	0.00195793	0.0061639	212	267	39	42	319	420	75	66	-1.26156	0.3797	32.1864	peak_83968|peak_104060
GLYMA_08G351800	0.805508	0.595698	0.950921	0.592601	-0.189554	0.58952	0.698639	45	30	8	5	24	16	12	13	0.323435	1	15.9739	peak_37295|NA
GLYMA_03G036600	2.73785	3.0902	2.50547	2.5451	0.168832	0.316936	0.441172	401	360	80	19	224	279	47	38	-0.676584	0.681876	23.9584	peak_11183|peak_13900
GLYMA_10G003500	2.8162	2.03836	2.04993	2.60229	0.0173421	0.928784	0.954424	111	167	46	32	133	159	53	44	-0.676574	1	15.9739	peak_41856|peak_51882
GLYMA_13G185300	22.541	25.2619	25.9301	24.629	-0.119032	0.15289	0.248787	999	698	261	209	1131	1339	481	454	-0.676574	1	15.9739	peak_56229|peak_69607
GLYMA_03G261800	11.713	11.2839	34.0336	31.6251	-1.55418	1.99e-27	4.26e-25	1217	1083	148	152	1980	2632	536	598	-0.0916079	1	15.9739	peak_10864|peak_13530
GLYMA_12G122800	1.62565	1.01322	1.2021	1.59971	-0.132305	0.623684	0.726865	29	6	3	8	27	42	5	21	-0.676574	1	15.9739	NA|peak_66560
GLYMA_11G228000	4.2225	3.42582	2.26983	2.69433	0.580225	0.00485347	0.0136862	199	157	33	12	74	110	9	21	-0.676584	0.681876	23.9584	peak_50681|peak_62665
GLYMA_11G244400	1.95777	1.39421	2.06467	1.60034	-0.177437	0.414058	0.54022	67	52	22	14	52	61	35	37	0.676574	1	15.9739	peak_50821|NA
GLYMA_02G125100	13.9085	18.4226	15.1488	14.9296	0.0692777	0.53162	0.649309	1447	1495	271	171	1116	1355	206	436	-0.676579	0.641669	25.1698	peak_4800|peak_5967
GLYMA_01G215500	15.4563	12.4831	20.8523	23.0475	-0.695655	3.86e-11	5.9e-10	1064	1151	318	298	1894	2217	936	1041	-0.676574	1	15.9739	peak_3513|peak_4364
GLYMA_18G155100	4.16999	3.82283	4.05578	4.35292	-0.114192	0.459508	0.584313	236	211	35	43	137	213	53	65	0.323435	1	15.9739	peak_79725|peak_98929
GLYMA_05G084600	4.3817	20.7779	4.32626	4.31371	1.52451	0.321102	0.44558	1668	1433	1	0	931	927	735	1139	10.3453	0	0	peak_17883|NA
GLYMA_02G288500	2.28552	2.11327	1.1744	1.27523	0.802309	0.000216419	0.000869204	137	126	42	37	44	54	14	17	-1.67659	0.563108	31.1907	peak_6091|peak_7538
GLYMA_12G081300	70.31	64.3867	137.339	127.45	-1.01672	6.96e-20	4.19e-18	2434	2384	699	666	4124	4676	1964	2147	-0.676574	1	15.9739	peak_51767|peak_63974
GLYMA_07G184800	3.18912	3.32587	6.47864	6.11388	-0.989825	1.95e-12	3.7e-11	310	268	34	53	433	589	139	187	-0.676579	0.641669	25.1698	peak_28036|peak_34828
GLYMA_09G206700	1.1021	0.892662	1.25397	1.30243	-0.399236	0.243869	0.360159	14	17	87	6	25	122	14	24	-5.26156	1.76e-09	3.1e-06	NA|peak_51025
GLYMA_10G174800	52.3694	61.6414	84.3183	83.1719	-0.591667	1.17e-06	7.68e-06	1587	1318	150	152	1058	1545	165	143	-1.41357	0.274234	28.3937	peak_43193|peak_53521
GLYMA_01G226200	1.796	1.60687	1.45258	1.76735	0.0393007	0.831115	0.886362	67	55	10	15	75	93	15	15	-2.26156	0.162204	21.1366	peak_3614|peak_4481
GLYMA_06G285500	0.658367	0.537293	0.52003	0.652652	-0.0137622	0.949791	0.968117	7	36	2	4	15	7	1	13	-0.323444	1	15.9739	NA|peak_32482
GLYMA_17G253600	4.73276	5.20241	5.62971	5.9199	-0.254849	0.0682728	0.129064	238	236	72	72	177	192	129	176	0.216522	0.822016	27.2435	peak_76421|NA
GLYMA_13G191700	2.23805	2.21556	2.99291	3.12574	-0.497773	0.000429986	0.00160312	146	172	19	27	175	238	78	72	0.323435	1	15.9739	peak_59388|peak_73515,peak_73516
GLYMA_08G311200	7.17625	6.56482	9.6734	10.162	-0.570843	7.19e-07	4.93e-06	218	208	93	48	129	173	67	93	-0.676574	1	15.9739	peak_33903|peak_42038
GLYMA_13G155300	1.53577	1.17035	0.914696	1.06181	0.407381	0.222071	0.333941	50	56	17	28	29	42	30	22	0.506642	0.466028	34.6483	peak_55981|NA
GLYMA_12G147000	19.461	19.4952	15.9234	15.1944	0.283915	0.000333436	0.00127957	1032	927	182	190	660	795	215	248	-0.676579	0.641669	25.1698	peak_53928|peak_66725
GLYMA_12G103200	2.74559	2.46473	0.298193	0.542004	2.57311	4.65e-08	3.99e-07	137	126	21	6	29	17	13	2	0.908401	1	15.9739	peak_51952|peak_64202
GLYMA_14G135400	11.6767	12.0762	10.3685	8.53813	0.28823	0.0123586	0.0305959	149	154	43	34	154	231	67	76	-0.676574	1	15.9739	peak_63859|peak_78962
GLYMA_06G310200	109.484	96.7284	107.308	110.843	-0.12365	0.108252	0.188766	552	549	160	130	526	545	223	228	-0.676574	1	15.9739	peak_23806|peak_29519
GLYMA_05G000900	8.21621	7.29811	9.10195	9.45368	-0.300306	0.00151037	0.0049089	31	42	14	0	58	46	7	11	-1.26156	0.3797	32.1864	NA|peak_21382
GLYMA_01G185600	32.9173	32.289	21.3308	20.177	0.6107	3.13e-09	3.33e-08	1001	839	178	142	525	584	127	133	-0.676579	0.641669	25.1698	peak_3264|peak_4063
GLYMA_20G204400	17.8929	17.1901	19.3832	19.0959	-0.174187	0.0397688	0.0823769	2135	1955	455	383	1737	2251	622	650	-1.67658	0.563109	29.0847	peak_88521,peak_88522|peak_109751
GLYMA_13G092400	6.47054	8.10155	4.5679	4.37947	0.665164	0.0189889	0.0441058	355	351	30	13	176	224	35	50	0.323442	1	15.9739	peak_55331|peak_68496
GLYMA_06G187000	5.34882	6.04723	6.48355	5.87214	-0.154943	0.327594	0.452384	304	350	54	50	300	276	94	150	0.323435	1	15.9739	peak_23007|peak_28508
GLYMA_04G182700	9.3669	10.8849	12.5442	12.7146	-0.355981	8.07e-05	0.000357161	923	806	131	66	642	821	98	119	-1.09164	0.440355	33.6552	peak_14378|peak_17932
GLYMA_08G023100	2.13627	1.8212	0.983548	0.942975	0.992835	2.33e-05	0.000116727	239	250	83	75	109	100	31	34	-1.67659	0.563108	31.1907	peak_31308|peak_38851
GLYMA_04G008300	80.5142	77.8917	159.159	170.988	-1.10046	1.62e-21	1.35e-19	1297	1238	410	265	2044	2373	663	1302	-0.676574	1	15.9739	peak_15169|peak_18963
GLYMA_06G232100	4.34731	3.50685	4.16878	4.61693	-0.204977	0.115965	0.199466	359	370	97	74	393	354	122	142	-0.676574	1	15.9739	peak_25947|peak_32045
GLYMA_12G174800	2.7838	3.08209	2.16605	3.42149	0.0358167	0.826867	0.883772	310	317	113	110	254	274	145	173	-0.676574	1	15.9739	peak_54132|peak_66970,peak_66971
GLYMA_18G233200	7.68963	6.53972	1.67031	1.73486	1.99978	1.61e-05	8.38e-05	44	49	18	4	8	13	2	2	2.26156	0.162202	21.7517	peak_78164|NA
GLYMA_10G239900	0.620325	0.527561	0.696181	0.676433	-0.300152	0.307144	0.430591	13	25	0	4	21	27	4	8	-0.0916079	1	15.9739	NA|peak_54255
GLYMA_18G011200	2.54042	2.30913	2.2686	2.06514	0.119645	0.2867	0.408592	837	729	126	91	539	629	109	169	-0.67657	0.64167	24.5758	peak_76646,peak_76647|peak_94899
GLYMA_17G085300	6.4133	6.07548	6.59878	7.01696	-0.165339	0.0936707	0.167587	337	375	117	71	266	343	105	171	-0.676574	1	15.9739	peak_72894|peak_90377
GLYMA_07G183000	20.7011	18.418	23.9358	24.0704	-0.337482	0.00135625	0.00446913	572	655	143	76	752	842	154	244	-0.676579	0.641669	25.1698	peak_28026|peak_34815
GLYMA_14G068100	1.23517	1.27713	1.21512	1.34285	-0.0644936	0.666448	0.761701	86	88	20	18	105	138	25	28	-1.67658	0.563109	29.0847	peak_63298|peak_78318
GLYMA_12G120400	8.30369	6.84064	5.96608	6.48484	0.239278	0.092266	0.165549	450	529	189	106	259	321	161	147	-0.676574	1	15.9739	peak_53807|peak_66540
GLYMA_15G007200	53.5302	49.8704	43.7574	38.7073	0.284846	0.000343275	0.00131381	792	787	247	213	572	744	223	320	-0.676574	1	15.9739	peak_66774|peak_82682
GLYMA_12G031900	1.84444	1.39433	1.33548	1.73386	0.0347119	0.913313	0.943754	122	125	51	26	51	71	17	38	-0.676574	1	15.9739	peak_51330|peak_63432
GLYMA_01G097500	7.91222	5.93738	4.23348	5.31586	0.492349	0.00708661	0.0190039	88	67	27	4	50	62	27	39	0.676565	1	15.9739	peak_2620|NA
GLYMA_05G016100	21.8442	21.503	20.0438	16.7061	0.197061	0.0229443	0.0517413	638	728	204	122	499	612	185	311	-0.676574	1	15.9739	peak_17279|peak_21547
GLYMA_08G195200	19.636	19.4857	18.4172	17.2404	0.093308	0.259986	0.378176	179	223	50	56	112	170	49	48	-0.676574	1	15.9739	peak_32891|peak_40735
GLYMA_12G176400	0.535575	0.414077	0.621338	0.686542	-0.504431	0.0417394	0.0857807	64	73	2	11	73	68	32	60	1.54585	0.00216873	0.96527	peak_54149|peak_66999,peak_67000
GLYMA_05G198300	17.2193	17.2317	16.375	15.0561	0.0918618	0.302426	0.425512	787	758	144	94	649	724	112	134	-1.26156	0.3797	32.1864	peak_18820|peak_23412
GLYMA_02G150400	1.90527	2.2505	2.4388	2.43709	-0.267094	0.082768	0.151404	35	32	1	0	16	38	8	11	4.02408	7.34e-05	0.0530799	peak_5017|NA
GLYMA_06G003200	4.10177	3.58425	3.54473	2.6369	0.268333	0.166398	0.266382	93	140	46	25	41	70	5	63	-0.676574	1	15.9739	peak_24012|peak_29790
GLYMA_11G095400	3.95217	3.55572	4.98636	4.40486	-0.365636	0.00750834	0.0199509	175	171	47	16	167	231	43	34	-1.26156	0.3797	32.1864	peak_49696,peak_49697|peak_61449
GLYMA_11G234900	8.70375	8.96813	5.23386	5.15876	0.725627	7.79e-06	4.34e-05	586	469	101	91	145	176	85	77	0.323435	1	15.9739	peak_50740|peak_62739
GLYMA_02G165800	6.83328	6.07732	6.43451	6.22973	-0.0146903	0.88576	0.925419	672	522	210	140	323	416	132	163	-0.676574	1	15.9739	peak_7624|peak_9415
GLYMA_06G259100	0.87459	0.948885	0.422167	0.456751	1.01196	0.00028758	0.00112092	37	29	2	8	33	32	7	10	-0.676579	0.641669	25.1698	peak_26072|peak_32236
GLYMA_03G184000	3.41251	2.79731	1.71917	1.90156	0.734565	3.04e-05	0.000148265	112	130	26	69	82	108	65	69	0.524564	0.482208	35.0823	peak_10179|NA
GLYMA_15G030500	0.178992	0.249683	0.277715	0.163453	-0.0801186	0.806184	0.868838	38	49	6	0	32	45	12	12	0.645375	0.714321	24.7602	peak_67010,peak_67011|peak_82924,peak_82925
GLYMA_19G029100	0.521335	0.444964	0.383563	0.417356	0.227518	0.468446	0.592451	43	73	7	10	28	38	10	8	-0.676579	0.641669	25.1698	peak_83216|peak_103165
GLYMA_02G294900	21.3138	20.2475	23.1793	23.4054	-0.205632	0.0156479	0.0374448	2263	1983	176	165	1761	2286	224	280	-0.998523	0.319371	31.827	peak_6142|peak_7597
GLYMA_17G043600	1.89494	1.55503	1.08319	0.843788	0.789515	0.0154528	0.0370584	106	121	8	7	67	93	3	14	-0.6766	0.554476	37.7958	peak_72534|peak_89907
GLYMA_11G251400	1.50857	1.09969	0.936244	0.972424	0.402737	0.20723	0.316346	86	90	11	14	33	54	11	21	0.323435	1	15.9739	peak_48876|peak_60448
GLYMA_01G217100	0.870725	0.907186	1.22453	0.919261	-0.311239	0.0930624	0.166706	15	46	12	2	17	27	4	6	-1.67659	0.563108	31.1907	peak_1663|peak_2056
GLYMA_10G217200	3.68557	2.94547	2.97018	2.66479	0.189686	0.0822632	0.150681	251	255	108	71	188	218	75	105	-0.676574	1	15.9739	peak_43581|peak_54015
GLYMA_13G109200	1.15416	0.872505	1.2177	0.929967	-0.13142	0.651399	0.749691	102	89	25	8	46	62	26	18	0.323435	1	15.9739	peak_58663|peak_72643
GLYMA_08G028900	7.94741	8.72585	6.13799	6.5744	0.353373	0.00205445	0.00643829	201	206	52	75	115	135	24	55	-1.67659	0.563108	31.1907	peak_31365|peak_38922
GLYMA_06G057900	1.23392	1.38462	1.42389	1.67031	-0.276779	0.122842	0.209083	20	11	4	4	18	13	4	10	-0.676574	1	15.9739	NA|peak_26990
GLYMA_16G093600	43.8157	44.8503	39.2854	35.6749	0.202215	0.0168083	0.0398008	1880	1412	367	267	1075	1464	422	453	0.323435	1	15.9739	peak_71282|peak_88299
GLYMA_13G236300	1.9914	1.59823	2.2517	2.21563	-0.359405	0.0690384	0.130221	41	45	26	14	71	83	19	66	-1.136	0.0992437	17.1142	peak_56722|peak_70219
GLYMA_17G045600	0.809299	0.876667	1.30773	1.04653	-0.52086	0.0283244	0.0618365	99	92	5	4	63	82	22	32	2.32349	0.167039	20.776	peak_74791|peak_92647,peak_92648
GLYMA_07G084000	29.0712	30.3535	29.9674	31.1255	-0.0790965	0.36655	0.492681	1837	1826	360	260	1631	1836	401	517	-0.676579	0.641669	25.1698	peak_29619|peak_36772
GLYMA_20G044800	42.712	42.959	43.3765	42.0873	-0.0365856	0.641134	0.740899	59	48	8	16	13	32	29	6	0.410904	0.545858	37.6069	peak_85340|NA
GLYMA_17G131300	2.23343	2.50506	2.73153	2.61801	-0.213025	0.066763	0.126747	58	60	13	2	48	103	20	55	0.908406	1	15.9739	peak_73316|peak_90900
GLYMA_12G043500	37.666	38.2562	25.1813	25.2504	0.550254	8.76e-10	1.04e-08	2347	1973	743	548	1201	1300	510	593	-0.676574	1	15.9739	peak_53233|peak_65824
GLYMA_15G178400	105.191	97.1786	80.4543	80.4555	0.289109	0.00015415	0.00064248	4126	4078	1028	993	2049	2324	878	1024	-0.676574	1	15.9739	peak_66103|peak_81750
GLYMA_18G045200	24.7813	18.8592	9.56425	8.7358	1.2074	3.43e-15	1.01e-13	92	87	10	6	33	35	5	6	-0.261552	1	15.9739	peak_79092|peak_98118
GLYMA_14G139400	2.27261	1.97221	2.06526	1.56956	0.17769	0.484197	0.60679	40	52	13	13	36	39	25	17	0.676574	1	15.9739	peak_62036|NA
GLYMA_12G019800	7.85437	6.92097	0.467917	0.598153	3.74298	9.07e-24	1.09e-21	360	382	141	88	20	21	11	11	0.676574	1	15.9739	peak_53007|NA
GLYMA_11G190500	1.16065	1.28193	1.35879	1.36029	-0.192472	0.298057	0.420926	146	108	20	4	108	92	26	18	0.323438	1	15.9739	peak_50416,peak_48340|peak_62351,peak_59793
GLYMA_13G229700	3.17793	3.13465	2.50588	2.78933	0.213874	0.0436389	0.0889974	431	414	137	122	336	421	173	200	-0.676574	1	15.9739	peak_59713|peak_73929
GLYMA_02G208900	70.8995	66.338	68.0401	66.8016	-0.0159822	0.843311	0.894906	2696	2661	521	416	1968	2307	590	730	-0.676579	0.641669	25.1698	peak_5427|peak_6723
GLYMA_14G021200	27.1595	28.8179	21.9872	22.0631	0.306552	0.000130036	0.00055123	99	122	40	45	83	94	30	44	-0.676574	1	15.9739	peak_62930|peak_77867
GLYMA_07G124600	1.32907	0.960401	0.877407	0.793724	0.405381	0.135812	0.226316	44	80	23	33	37	52	10	23	-1.76404	0.0033919	1.36929	peak_27632|peak_34306
GLYMA_02G228600	1.98759	2.03735	0.585405	0.760034	1.53841	9.14e-07	6.12e-06	132	118	15	8	31	65	0	2	-3.58384	2.61e-09	4.51e-06	peak_5588,peak_5589|peak_6914
GLYMA_16G088000	35.4932	36.6656	27.2135	26.9169	0.375094	3.38e-06	2.03e-05	1136	1073	315	351	728	881	410	321	-0.676574	1	15.9739	peak_71252|peak_88266
GLYMA_02G244600	5.78176	5.9095	5.29696	6.6996	-0.0748419	0.6079	0.713437	361	311	44	52	172	241	32	69	-0.676579	0.641669	25.1698	peak_5697|peak_7059
GLYMA_12G062000	0.564038	0.661644	0.253486	0.219401	1.32638	0.000494586	0.00181206	36	23	6	0	6	19	0	9	0.908415	1	15.9739	peak_53372|NA
GLYMA_13G274000	24.5641	21.554	26.45	25.8887	-0.225145	0.0300569	0.0649531	399	340	84	104	355	353	97	90	-1.67659	0.563108	31.1907	peak_60072|peak_74363
GLYMA_11G236500	9.54078	11.8675	8.45884	7.35804	0.399035	0.0286658	0.0624908	178	165	13	36	83	95	20	31	-0.676579	0.641669	25.1698	peak_48722|peak_60257
GLYMA_09G195700	3.16084	3.50182	4.26157	4.22952	-0.387669	0.0053464	0.0148772	297	307	65	62	320	430	113	96	-1.67658	0.563109	29.0847	peak_38803,peak_38804|peak_48124
GLYMA_18G295000	4.35096	4.56655	5.30266	5.35771	-0.296477	0.00739689	0.019704	363	338	64	75	290	398	69	75	-1.26156	0.3797	32.1864	peak_80719|peak_100170,peak_100172
GLYMA_07G212500	1.42773	1.47464	1.91124	1.68546	-0.349078	0.141683	0.234068	57	58	28	18	66	78	23	29	-1.59412	0.00752556	2.56406	peak_30550|peak_37942
GLYMA_10G122800	4.85184	4.97371	2.92599	2.54662	0.803252	7.76e-10	9.31e-09	276	187	54	41	147	171	32	63	-1.67658	0.563109	29.0847	peak_42781|peak_53008
GLYMA_13G308600	0.958475	0.808675	0.483313	0.424761	0.909193	0.0157929	0.0377535	49	40	4	0	7	18	2	4	1.32348	0.334981	33.2883	peak_57318|NA
GLYMA_02G085200	8.97243	9.50537	9.07042	9.56102	-0.0505243	0.646217	0.745392	521	508	67	57	346	469	60	103	-0.676584	0.681876	23.9584	peak_4508|peak_5554
GLYMA_06G164400	0.246855	0.0583168	0.385401	0.348082	-1.31976	0.0028115	0.00851419	23	32	3	0	63	63	30	10	1.13082	0.497082	34.9216	peak_25442|peak_31421
GLYMA_04G253400	2.71926	2.75559	2.89	2.71385	-0.0737717	0.464491	0.588916	203	219	60	47	203	211	80	69	-0.676574	1	15.9739	peak_89516,peak_17077|peak_111070,peak_21310
GLYMA_20G028300	1.00653	1.56256	1.56168	0.811012	0.075425	0.84696	0.897405	46	34	2	0	31	41	3	1	-0.229123	0.691176	24.1572	peak_87266|peak_108212
GLYMA_15G205600	11.4135	10.8991	10.7781	10.7374	0.0114798	0.889042	0.927649	118	118	30	26	69	84	40	46	-0.676574	1	15.9739	peak_66228|peak_81913
GLYMA_08G061100	4.29729	4.12291	3.57185	4.27873	0.0616085	0.644498	0.744083	134	150	45	66	111	134	50	72	-0.676574	1	15.9739	peak_31683|peak_39299
GLYMA_01G046300	0.429623	0.372143	3.34401	3.59439	-3.14076	5e-16	1.68e-14	4	2	0	0	22	28	4	9	-4.26156	1.44e-08	2.18e-05	NA|peak_2891
GLYMA_07G012300	22.2064	20.7221	22.3112	19.8182	-0.0146081	0.86203	0.90862	76	71	26	2	129	11	16	73	0.323435	1	15.9739	peak_28914|NA
GLYMA_18G219900	15.0396	16.2557	16.2237	17.5396	-0.14785	0.0925538	0.165949	380	411	126	69	344	394	180	228	-0.676574	1	15.9739	peak_78083|peak_96784
GLYMA_13G333500	11.5002	10.664	8.91041	8.64853	0.294179	0.00973805	0.0249694	711	686	109	85	479	601	139	189	-0.67657	0.64167	24.5758	peak_60552|peak_74926
GLYMA_11G187900	18.5169	18.1813	19.8489	18.6813	-0.110925	0.199731	0.307442	1013	1246	285	153	900	1047	318	479	0.323435	1	15.9739	peak_48284|peak_59740
GLYMA_13G038800	2.51164	2.2745	1.02294	1.41663	0.930227	0.00193211	0.00609364	18	21	2	0	21	9	0	0	1.13082	0.497082	34.9216	peak_54892|peak_67896
GLYMA_08G272600	4.25016	4.08099	8.63643	8.23555	-1.0588	2.66e-17	1.1e-15	52	41	36	13	70	79	57	29	-1.32865	0.0550787	11.5072	NA|peak_45418
GLYMA_04G255800	34.1355	34.3283	20.039	20.1665	0.727828	9.84e-13	1.99e-11	1630	1551	278	223	630	776	136	193	-0.676579	0.641669	25.1698	peak_17111|peak_21348
GLYMA_17G056900	6.83257	5.58077	3.51419	3.7563	0.728113	1.09e-08	1.05e-07	482	368	161	116	227	262	124	112	-0.676574	1	15.9739	peak_72666|peak_90076
GLYMA_06G305700	13.1671	11.4285	9.59422	8.55039	0.395641	8.69e-06	4.78e-05	1607	1678	521	319	892	960	307	351	-0.676574	1	15.9739	peak_26343|peak_32627,peak_32628
GLYMA_16G116400	59.2662	55.6719	38.6716	39.7697	0.509951	1.24e-06	8.11e-06	1030	892	106	93	677	906	86	82	-1.67662	0.0960313	16.7824	peak_69769|peak_86342
GLYMA_08G214900	1.79369	1.49968	1.47229	1.47324	0.117491	0.375822	0.502526	128	96	29	60	77	87	66	40	0.524565	0.482208	35.501	peak_36260|NA
GLYMA_19G223300	308.462	325.792	207.581	208.402	0.569212	9.57e-11	1.36e-09	11679	8867	1670	1664	5454	6881	1506	1575	-0.676579	0.641669	25.1698	peak_84612|peak_104871
GLYMA_13G104200	2.00923	1.54703	1.80502	1.77683	-0.0554892	0.709083	0.795855	235	342	31	13	278	273	24	59	-0.354653	0.740561	25.4398	peak_58620|peak_72582
GLYMA_13G158300	1.90068	1.4925	1.74448	2.56684	-0.386054	0.0644384	0.123006	130	141	33	45	118	158	56	56	-0.676574	1	15.9739	peak_59087|peak_73166
GLYMA_07G256200	1.95607	1.8484	2.54176	2.32476	-0.396293	0.0643021	0.122768	31	34	2	6	45	39	12	24	0.908406	1	15.9739	peak_28584|peak_35533
GLYMA_05G223500	6.58214	6.4221	6.07352	6.24786	0.0374891	0.756424	0.832382	362	329	115	68	352	417	147	162	-0.676574	1	15.9739	peak_21029|peak_26138,peak_26139
GLYMA_09G228100	7.91424	7.44079	6.08532	5.86902	0.319711	0.000248746	0.000984784	246	187	74	26	103	128	61	72	-0.676574	1	15.9739	peak_41335|peak_51223
GLYMA_02G107100	298.792	334.835	418.598	420.574	-0.443592	1.17e-07	9.32e-07	5787	5426	996	751	7123	8734	1892	2261	-0.676579	0.641669	25.1698	peak_7154|peak_8827
GLYMA_09G264700	22.8546	22.6639	21.078	19.6917	0.118586	0.135586	0.226019	1405	1353	423	449	897	1048	572	551	-0.676574	1	15.9739	peak_39461|peak_48893
GLYMA_14G016600	12.5174	11.4382	10.5638	10.5436	0.140794	0.105797	0.185189	252	262	106	94	130	196	137	150	0.16199	0.808085	27.1278	peak_61075|NA
GLYMA_06G045100	3.46742	2.5953	3.28119	2.6528	-0.0162863	0.907023	0.939522	292	376	129	90	216	243	137	209	-0.0916027	1	15.9739	peak_24352|peak_30182
GLYMA_08G187100	8.13491	7.0415	5.40315	5.66011	0.413433	0.000260482	0.00102669	269	251	110	66	120	151	33	45	-1.67659	0.563108	31.1907	peak_32798|peak_40621
GLYMA_01G015500	20.3439	23.3407	18.9259	18.73	0.176622	0.0584474	0.113545	1429	1452	296	240	1170	1552	264	351	-0.676579	0.641669	25.1698	peak_2082|peak_2566
GLYMA_16G000300	8.87838	8.31688	7.19539	7.99484	0.138157	0.157239	0.254645	1070	1057	239	189	698	875	340	342	-0.676565	1	15.9739	peak_70511|peak_87380
GLYMA_11G039100	6.89354	5.62983	6.47063	6.26325	-0.0681789	0.596142	0.70411	186	189	53	52	118	167	47	92	-0.676574	1	15.9739	peak_46940|peak_58148
GLYMA_10G154100	1.83957	2.16047	3.53918	3.23127	-0.795778	2.07e-05	0.000104958	166	190	27	21	217	306	49	58	-1.26155	0.379702	31.3011	peak_45355|peak_56208,peak_56209
GLYMA_11G003400	0.180666	0.302643	0.544061	0.453921	-1.07434	0.000113164	0.000485443	30	11	0	1	20	50	14	27	-3.32356	0.00467324	1.77195	NA|peak_57714
GLYMA_08G102000	2.61297	3.3262	3.23662	3.16681	-0.144009	0.3376	0.462833	296	300	86	68	220	244	48	59	-1.67659	0.563108	31.1907	peak_32050|peak_39739
GLYMA_10G261200	24.0133	21.7405	26.9002	27.5613	-0.293223	0.000440516	0.00163868	1047	802	328	278	1300	1458	592	753	-0.676574	1	15.9739	peak_89990,peak_46217,peak_43949,peak_89991,peak_46218,peak_43951|peak_54487,peak_111679,peak_57281,peak_54488,peak_111680,peak_57282
GLYMA_03G136100	4.1171	4.05487	3.73676	3.92477	0.0530668	0.678669	0.771608	211	164	45	65	127	164	65	53	-0.676574	1	15.9739	peak_11767|peak_14668
GLYMA_17G197700	31.3032	28.3442	35.5604	31.2296	-0.205499	0.0169437	0.0400636	151	196	28	18	144	128	36	34	-0.0916079	1	15.9739	peak_76014|peak_94131
GLYMA_05G233100	0.94719	0.954723	0.728681	0.694512	0.377544	0.0270287	0.0593649	36	46	26	33	31	26	14	18	-1.81408	0.0185424	5.31074	NA|peak_26210
GLYMA_14G202100	15.2728	14.7384	23.0816	21.4137	-0.609073	3.74e-09	3.92e-08	74	114	9	4	57	116	12	16	0.0603848	1	15.9739	peak_62546|peak_77350
GLYMA_02G251200	0.945221	1.16115	1.16347	1.31505	-0.268449	0.324859	0.449453	110	118	38	6	69	120	14	24	-1.26156	0.3797	32.1864	peak_8264|peak_10248
GLYMA_13G110800	5.69432	6.19664	4.48962	4.36348	0.386785	0.000563687	0.00203208	180	179	56	37	147	181	61	99	-0.676574	1	15.9739	peak_55515|peak_68717
GLYMA_10G278600	21.4789	18.1117	15.9925	15.0318	0.307878	0.00634164	0.0172549	1179	967	135	161	595	823	122	158	-1.26155	0.379702	31.3011	peak_46348|peak_57445
GLYMA_17G024500	0.868516	0.764752	0.643145	0.578932	0.373457	0.172887	0.274547	80	51	46	26	52	81	20	28	-1.95669	0.00240575	1.05914	NA|peak_89655
GLYMA_05G102800	2.10673	2.3963	2.37283	3.12466	-0.322158	0.132232	0.221479	128	106	35	6	154	181	25	64	-0.676579	0.641669	25.1698	peak_19968|peak_24891
GLYMA_02G222600	76.3596	81.4779	25.4849	25.1758	1.60029	1.44e-27	3.22e-25	3654	3167	235	216	1236	1811	199	186	-0.413552	0.758704	25.9339	peak_5521|peak_6838
GLYMA_09G160400	12.4907	11.6492	7.60873	9.0361	0.495997	6.9e-06	3.88e-05	1408	1257	305	197	712	917	210	272	-0.676579	0.641669	25.1698	peak_40771|peak_50547
GLYMA_09G225700	11.8547	11.716	11.3237	10.5587	0.0667252	0.414108	0.540252	366	299	56	63	247	292	91	62	-0.676579	0.641669	25.1698	peak_41312|peak_51199
GLYMA_03G202300	7.30418	7.04042	7.18155	7.69921	-0.0933869	0.303963	0.427157	214	241	57	24	148	185	41	84	0.323435	1	15.9739	peak_10354|peak_12881
GLYMA_15G099500	2.85045	2.43365	0.543128	0.676939	2.06853	3.59e-12	6.53e-11	88	84	28	44	16	33	6	11	-1.67658	0.00456536	1.75055	peak_65416|peak_80930
GLYMA_05G208400	7.03122	6.44805	8.59456	8.19499	-0.358681	0.00137449	0.0045204	102	154	31	19	186	204	44	70	-0.676579	0.641669	25.1698	peak_18899|peak_23512
GLYMA_15G209600	2.20296	1.875	1.98534	2.18543	-0.0747423	0.628152	0.730525	342	335	44	36	284	385	87	53	-0.676584	0.681876	23.9584	peak_66243|peak_81936
GLYMA_08G137600	50.5824	49.7479	35.0877	35.8784	0.459056	4.26e-08	3.69e-07	2412	2375	449	368	1061	1317	268	338	-0.676579	0.641669	25.1698	peak_89820,peak_35585|peak_44084,peak_111485
GLYMA_14G193000	2.63411	2.92372	5.76712	5.18818	-1.01639	3.03e-07	2.23e-06	105	117	33	15	150	156	32	57	-1.67658	0.563109	29.0847	peak_64276|peak_79493
GLYMA_12G222000	9.22052	7.64297	7.37892	8.2115	0.0703942	0.586058	0.695835	302	274	80	30	273	266	46	99	-0.676579	0.641669	25.1698	peak_52673|peak_65148
GLYMA_04G019600	7.52521	6.56954	7.26027	5.30013	0.12102	0.385781	0.512873	529	546	117	88	370	466	181	159	0.323435	1	15.9739	peak_13103|peak_16254
GLYMA_15G240700	7.59844	8.04428	5.95885	6.5084	0.288877	0.00753424	0.0200133	654	627	216	202	362	493	185	229	-0.676574	1	15.9739	peak_68551|peak_84849
GLYMA_19G013000	102.132	118.196	114.32	112.082	-0.0768348	0.322447	0.446908	3727	3125	963	746	2900	3499	864	1239	-0.676588	1	15.9739	peak_80876|peak_100354
GLYMA_15G080500	1.9471	1.98145	2.64339	2.99897	-0.559658	0.00939898	0.0242374	63	82	11	17	134	121	33	43	-0.676579	0.641669	25.1698	peak_67439|peak_83449
GLYMA_04G022300	4.16471	3.48289	5.92542	6.31883	-0.721711	1.16e-07	9.22e-07	264	231	116	83	157	206	104	146	0.676567	0.33897	32.8371	peak_13125|NA
GLYMA_13G335100	10.5089	10.8479	15.3524	15.9457	-0.590514	2.24e-08	2.05e-07	377	299	79	81	507	599	234	246	-0.676574	1	15.9739	peak_57572|peak_71276
GLYMA_17G009800	19.5334	18.8667	9.90311	10.3301	0.883668	2.98e-12	5.5e-11	1092	1100	241	177	330	441	90	139	-0.676579	0.641669	25.1698	peak_74458|peak_92282
GLYMA_08G337900	2.17367	2.07877	1.70659	1.56574	0.335639	0.0947447	0.169188	102	104	21	12	66	66	14	37	0.323435	1	15.9739	peak_37209|peak_46117
GLYMA_17G161100	1.37133	1.3149	1.27035	1.18295	0.0891674	0.673135	0.767404	64	92	17	12	54	63	24	24	0.323435	1	15.9739	peak_75805|peak_93861
GLYMA_07G038400	4.26962	4.14793	3.5951	2.67876	0.380612	0.0111278	0.027981	64	54	9	5	11	35	14	15	0.908406	1	15.9739	peak_29145|peak_36214
GLYMA_04G010000	1.93821	1.69416	1.49108	1.4576	0.25768	0.135615	0.226056	95	120	30	28	62	112	30	50	-0.676574	1	15.9739	peak_15196|peak_18992
GLYMA_18G027000	3.62065	2.77493	3.71487	3.482	-0.21578	0.0954385	0.170187	86	81	15	37	80	82	38	29	-0.676574	1	15.9739	peak_78926|peak_97898
GLYMA_13G168600	7.5041	7.9809	7.57478	7.13718	0.0345655	0.767388	0.840386	48	65	5	4	34	31	5	5	-0.354653	0.740561	25.4398	peak_59209|peak_73295
GLYMA_03G195300	3.30278	3.44951	4.89413	4.04247	-0.444564	0.000161739	0.000670219	98	99	28	25	298	438	66	63	-2.26156	0.162202	21.7517	peak_10286|peak_12803,peak_12804
GLYMA_03G139700	3.69912	2.72169	3.34285	3.91798	-0.222059	0.0761182	0.141052	207	200	211	169	144	172	231	253	-0.676564	0.494133	34.877	peak_9761|peak_12169
GLYMA_09G003500	9.42676	8.78346	8.26495	7.18826	0.194396	0.0708908	0.133096	720	648	201	196	572	689	202	275	-0.676574	1	15.9739	peak_37464|peak_46426,peak_46427,peak_46428
GLYMA_16G040500	221.424	224.699	174.673	164.753	0.354508	5.03e-06	2.91e-05	11573	9747	1480	1504	7800	9584	1720	1863	-1.26155	0.379702	31.3011	peak_69212|peak_85653
GLYMA_11G035900	38.4476	34.8012	32.5551	33.7282	0.102265	0.218498	0.329454	2148	2145	543	423	1530	1838	462	538	-1.67659	0.563108	31.1907	peak_49245|peak_60877
GLYMA_04G110400	1.60783	1.51933	1.93333	2.3967	-0.507667	0.0176745	0.0415062	67	53	17	8	44	62	29	42	0.401442	0.563842	29.0485	peak_16030|peak_19979
GLYMA_11G088400	4.97552	4.85772	6.18861	5.93869	-0.343137	0.00297422	0.00893727	48	81	21	8	71	81	36	28	-0.676574	1	15.9739	peak_49633|peak_61363
GLYMA_08G314600	3.34603	3.38769	4.72428	3.82842	-0.385974	0.0445008	0.0904312	246	314	53	44	238	300	118	126	0.323435	1	15.9739	peak_33931|peak_42073,peak_42074
GLYMA_20G236000	1.27654	1.09802	1.45753	1.08924	-0.146385	0.4552	0.580122	51	75	26	6	68	72	31	16	-0.676574	1	15.9739	peak_88786|peak_110064
GLYMA_09G018100	0.683156	0.597733	0.796924	1.14168	-0.634277	0.0343801	0.0727947	26	21	6	5	24	55	13	20	-0.676574	1	15.9739	NA|peak_49333
GLYMA_02G289900	6.23605	6.43297	6.71643	5.21733	0.0449275	0.711264	0.797495	378	329	164	73	343	368	196	176	-0.676574	1	15.9739	peak_6096|peak_7544
GLYMA_04G029900	2.10255	1.86994	1.82683	1.56259	0.184887	0.348338	0.474246	48	60	16	13	45	57	18	16	-0.676574	1	15.9739	peak_13180|peak_16360
GLYMA_11G254300	11.8899	11.97	14.0391	14.2893	-0.287441	0.00256906	0.00786148	170	263	83	40	129	158	81	132	0.130791	1	15.9739	peak_48896|NA
GLYMA_01G198500	36.0062	29.6215	37.9009	37.2917	-0.23998	0.00317069	0.00945282	1523	1681	446	333	1205	1504	416	612	-0.676574	1	15.9739	peak_1485|peak_1848
GLYMA_02G307900	3.80656	3.74974	3.58821	3.38254	0.0755328	0.557432	0.672045	567	497	108	92	410	591	186	216	0.323435	1	15.9739	peak_6267|peak_7736
GLYMA_02G185300	5.05058	5.08271	7.88147	7.81582	-0.67115	9.18e-09	8.95e-08	252	314	123	69	312	312	236	285	0.0244871	1	15.9739	peak_5242|NA
GLYMA_12G211700	0.504632	0.43144	0.548072	0.542144	-0.261522	0.447784	0.573082	84	95	34	21	94	90	25	51	-0.676574	1	15.9739	peak_54432|peak_67361
GLYMA_11G065000	12.6047	13.0471	10.3573	9.12056	0.357231	3.79e-05	0.000181325	103	145	13	46	31	65	18	56	0.323441	0.679196	24.9687	peak_47233|NA
GLYMA_03G090000	6.4145	6.1157	5.96846	6.3503	-0.016002	0.880899	0.921711	61	67	18	4	25	58	15	18	0.323435	1	15.9739	peak_9434|NA
GLYMA_06G209400	6.07961	6.33845	10.3683	10.3722	-0.778947	4.4e-10	5.52e-09	100	138	18	16	117	201	28	34	-1.26156	0.3797	32.1864	peak_23163|peak_28720
GLYMA_13G254900	11.9545	11.4953	13.7607	12.7255	-0.216774	0.015127	0.03642	75	62	24	19	73	103	20	52	-0.676574	1	15.9739	NA|peak_70397
GLYMA_18G142500	9.37432	8.66081	10.3288	9.99706	-0.21414	0.0100064	0.0255445	332	305	98	80	155	151	82	69	-0.676574	1	15.9739	peak_77619|peak_96193,peak_96194
GLYMA_12G154500	4.67354	4.08228	1.53555	2.12652	1.21622	1.22e-07	9.7e-07	152	115	23	51	63	81	20	30	0.676574	1	15.9739	peak_53980|NA
GLYMA_12G078500	6.41601	7.77146	6.31371	6.5577	0.104214	0.324709	0.449335	389	325	87	119	289	383	95	103	-1.67659	0.563108	31.1907	peak_51747|peak_63945
GLYMA_05G062000	2.18667	1.65646	1.98236	1.63086	0.0418216	0.807548	0.869775	82	83	30	9	61	79	12	31	-1.67659	0.563108	31.1907	peak_19732|peak_24602
GLYMA_02G003200	5.40688	5.54989	4.11182	3.99519	0.394691	7.71e-05	0.000343637	172	164	22	45	110	137	15	16	-1.99855	0.115662	18.4355	peak_3849|peak_4753
GLYMA_18G007300	1.35687	1.17165	0.982451	1.3283	0.08947	0.541479	0.657934	33	20	13	2	20	33	18	29	0.323439	0.823141	27.2371	peak_76591|NA
GLYMA_05G188700	39.6987	40.8294	88.1147	83.4122	-1.13039	2.5e-21	2.03e-19	836	728	259	417	1826	2080	1370	874	-0.966077	0.166949	21.0679	NA|peak_25774
GLYMA_11G209200	168.479	159.136	184.482	185.461	-0.216523	0.00515865	0.014426	462	718	36	16	789	816	48	102	-0.0916113	1	15.9739	peak_50534|peak_62495
GLYMA_11G052800	1.62899	1.75922	1.17948	1.61882	0.240015	0.362434	0.488642	47	14	0	8	14	30	6	21	-0.908406	1	15.9739	NA|peak_58328
GLYMA_09G147500	3.17635	3.76245	6.21931	6.10639	-0.864659	3.54e-06	2.12e-05	49	61	15	18	44	63	25	18	-0.676574	1	15.9739	peak_40694|peak_50455
GLYMA_16G077500	13.0704	14.5169	11.6033	12.3295	0.167039	0.0551669	0.108246	154	113	38	36	94	109	51	30	-0.676574	1	15.9739	peak_69497|peak_86022
GLYMA_08G348300	7.75772	8.3219	7.2863	8.13484	0.0222801	0.828404	0.884641	729	713	148	151	676	856	211	216	-1.67658	0.563109	29.0847	peak_34213|peak_42420
GLYMA_01G193500	0.429676	0.295291	0.721207	0.514072	-0.816504	0.00434229	0.0124312	26	38	8	10	50	44	10	20	-0.676588	1	15.9739	peak_1455|peak_1805
GLYMA_14G126800	1.88064	1.69485	1.77776	1.88574	-0.0765097	0.653826	0.751593	34	41	14	12	31	40	9	12	-1.67659	0.563108	31.1907	NA|peak_78886
GLYMA_14G090000	3.02756	3.27646	3.56373	3.33893	-0.16977	0.193187	0.299412	212	234	71	54	207	248	46	91	-1.67659	0.563108	31.1907	peak_63499|peak_78554
GLYMA_10G243100	3.17984	2.21508	2.19169	2.13842	0.269738	0.104523	0.183346	173	170	68	35	59	100	41	62	-0.14605	0.82904	27.2791	peak_43799|peak_54292
GLYMA_14G049400	0.852181	0.958659	1.03572	1.1673	-0.318505	0.177942	0.280769	42	40	11	6	24	48	1	12	-2.26156	0.162204	21.1366	peak_63156|peak_78136
GLYMA_04G024300	2.34364	2.17833	1.62738	1.95031	0.297608	0.197379	0.304579	105	100	40	24	61	74	31	53	-0.676574	1	15.9739	peak_13136|peak_16297
GLYMA_16G071900	1.15271	1.66592	1.17829	2.02696	-0.212403	0.421106	0.547038	78	91	16	18	69	73	26	34	-0.676565	1	15.9739	peak_71157|peak_88133
GLYMA_18G074600	2.96933	2.3229	2.14114	1.51005	0.486703	0.0104411	0.0265006	181	251	60	43	99	161	37	37	-1.67659	0.563108	31.1907	peak_79287|peak_98368
GLYMA_06G096700	4.91187	4.8349	5.36248	5.74286	-0.227953	0.0755506	0.140142	292	250	111	86	286	363	128	117	-0.676574	1	15.9739	peak_24780|peak_30702
GLYMA_18G213200	4.71228	5.22359	3.49397	4.60012	0.259959	0.141832	0.234245	39	66	14	11	32	45	19	30	0.676574	1	15.9739	peak_78018|NA
GLYMA_17G223900	32.7767	39.2718	60.1826	54.2351	-0.704123	9.37e-11	1.33e-09	217	244	90	72	201	262	201	199	0.0244871	1	15.9739	peak_73967|NA
GLYMA_03G028700	1.2377	0.769458	0.742874	0.624614	0.49987	0.127289	0.215044	38	29	7	9	28	48	5	11	-2.26156	0.162202	21.7517	NA|peak_11193
GLYMA_14G170700	0.690378	0.598012	0.593598	0.713884	-0.0620145	0.801372	0.86516	53	46	8	14	56	64	6	13	-2.67662	0.0759197	14.0228	peak_62258|peak_77005
GLYMA_14G141000	93.7391	95.8183	162.59	170.661	-0.853906	6.05e-17	2.36e-15	4462	3987	1194	1099	5399	6931	2202	2972	-0.676574	1	15.9739	peak_62050|peak_76726
GLYMA_08G291000	83.2084	85.342	45.7297	47.24	0.818505	3.66e-16	1.27e-14	4197	3711	554	564	2438	3026	568	593	-1.26155	0.379702	31.3011	peak_36797|peak_45559
GLYMA_13G351800	8.91633	6.88283	8.86551	7.60259	-0.105666	0.30194	0.425028	36	30	1	2	37	23	4	4	0.323445	0.777122	26.5033	peak_57741|peak_71494
GLYMA_14G115000	1.10654	0.627377	0.480716	0.499293	0.768389	0.0267091	0.0587647	20	31	1	0	12	23	17	19	4.40398	8.63e-35	7.92e-31	peak_63712|peak_78790
GLYMA_03G162800	0.836934	1.0147	0.30871	0.338453	1.47569	2.2e-06	1.37e-05	71	47	18	13	12	29	8	15	0.676574	1	15.9739	peak_9957|NA
GLYMA_01G204800	1.34325	1.14238	1.79929	2.27289	-0.750357	0.00800592	0.0210948	44	53	8	9	41	45	12	12	-0.676579	0.641669	25.1698	peak_1532|peak_1896
GLYMA_08G177900	43.5445	43.0062	41.8284	43.0836	-0.0127338	0.877956	0.919885	125	148	23	25	116	140	25	40	-0.676579	0.641669	25.1698	peak_32715|peak_40523
GLYMA_17G115100	0.795876	0.797648	1.17871	0.870585	-0.40444	0.134723	0.224831	74	67	18	33	61	69	9	17	-2.26156	0.162202	21.7517	peak_75426|peak_93425
GLYMA_02G120500	52.8624	56.0655	36.1226	37.2237	0.531575	2.56e-08	2.31e-07	2096	1521	519	585	1391	1600	603	625	-0.676574	1	15.9739	peak_7255|peak_8971
GLYMA_08G317200	28.1474	31.0311	18.0585	17.986	0.676814	2.67e-11	4.19e-10	9	46	3	0	18	10	2	4	1.13081	0.497082	34.91	peak_33963|peak_42107
GLYMA_05G183500	8.45703	8.09332	9.41904	7.17017	-0.0464077	0.74812	0.826163	372	369	87	33	190	189	47	69	-0.676579	0.641669	25.1698	peak_18690|peak_23261
GLYMA_08G181700	41.4597	39.4531	28.6772	30.819	0.402484	7.28e-07	4.98e-06	49	81	10	1	28	45	1	8	-0.998532	0.319369	31.8901	peak_32752|peak_40567
GLYMA_02G285100	0	0.224582	2.71029	1.87668	-4.2662	1.08e-10	1.51e-09	6	8	6	2	58	76	30	39	-1.67658	0.0259767	6.7876	NA|peak_10585
GLYMA_03G170300	5.33986	4.66854	5.91199	5.89016	-0.280385	0.00598031	0.0163961	71	102	29	24	36	86	27	58	-0.14605	0.82904	27.2621	peak_10049|peak_12520
GLYMA_05G167300	7.9912	8.23918	8.28382	8.65749	-0.101135	0.270897	0.391152	699	498	136	94	694	861	212	264	-0.676579	0.641669	25.1698	peak_20480|peak_25497
GLYMA_05G039800	5.98278	4.30204	4.73743	4.57096	0.0972462	0.456286	0.581124	64	60	16	4	48	67	11	21	-0.676579	0.641669	25.1698	peak_17529|peak_21844
GLYMA_15G143900	5.5932	4.31554	5.35017	4.10981	0.0194154	0.913568	0.943988	82	92	13	24	94	149	39	66	-0.676565	1	15.9739	peak_65804|peak_81375,peak_81376
GLYMA_01G096200	3.53723	4.02236	6.51139	5.00463	-0.645926	0.00139537	0.00457691	101	90	33	34	92	112	57	87	0.387059	0.646954	24.4585	peak_742|NA
GLYMA_18G240500	9.58186	8.33516	12.0115	11.516	-0.435784	0.000515156	0.00187866	171	187	24	31	141	162	62	70	0.323435	1	15.9739	peak_80261|peak_99618
GLYMA_10G219500	3.16734	3.17877	2.87062	2.68586	0.151038	0.321674	0.44613	148	151	42	55	79	133	33	62	-0.676574	1	15.9739	peak_45906|peak_56879
GLYMA_14G001900	19.241	19.1866	19.3328	17.6811	0.0134987	0.88186	0.9226	93	77	17	36	84	65	24	34	0.676574	1	15.9739	peak_60924|NA
GLYMA_02G065600	2.45831	2.71016	2.36399	2.3398	0.0975697	0.579475	0.690095	257	226	103	42	211	234	75	70	-0.676588	1	15.9739	peak_6833|peak_8431,peak_8432
GLYMA_13G372200	0.422402	0.443502	0.484251	0.238246	0.212545	0.585772	0.695571	24	20	0	3	9	13	2	17	2.3741	1.12e-06	0.00123082	peak_57936|NA
GLYMA_07G070900	30.4402	29.0559	22.3054	21.2766	0.407957	6.37e-07	4.41e-06	1220	1041	165	181	553	790	129	160	-0.676593	0.641667	31.7687	peak_29501|peak_36631
GLYMA_12G015300	0.978446	1.2608	0.43473	0.476614	1.25775	6.16e-05	0.00028075	40	25	13	4	19	24	3	6	2.26156	0.162202	21.7517	peak_51153|NA
GLYMA_12G158500	1.17518	1.01104	0.876294	0.771655	0.36267	0.111021	0.192627	297	354	79	94	236	258	70	102	-0.676574	1	15.9739	peak_52198,peak_52199|peak_64547
GLYMA_20G058500	9.24856	8.96775	8.90155	8.36965	0.035873	0.697646	0.786576	325	314	91	39	164	200	85	105	-0.676565	1	15.9739	peak_87391|peak_108393
GLYMA_09G196700	2.10088	1.47837	0.825307	1.31101	0.699844	0.0230894	0.0520103	40	33	10	6	17	17	2	4	-2.26156	0.162202	21.7517	NA|peak_50934
GLYMA_14G018100	0.775883	0.422985	0.453747	0.774247	-0.0799245	0.827005	0.883823	43	53	16	28	50	61	13	26	-1.84651	0.00193619	0.87431	NA|peak_75603
GLYMA_01G145300	3.69423	4.27634	3.76148	4.37565	-0.0655189	0.721062	0.805413	161	163	38	27	114	160	32	27	-1.67659	0.563108	38.0108	peak_1010|peak_1288
GLYMA_18G192000	12.4558	10.1906	7.61317	8.39398	0.457194	0.0012331	0.00410456	865	821	206	134	419	433	83	151	-1.67658	0.563109	29.0847	peak_79901|peak_99153
GLYMA_16G134900	19.5899	17.9989	17.6165	20.0046	-0.0424344	0.627615	0.730055	1549	1597	272	219	1247	1476	280	356	-0.676579	0.641669	25.1698	peak_71513|peak_88608
GLYMA_15G221400	11.1532	10.7221	9.87271	9.41789	0.140217	0.19249	0.298625	621	587	153	154	415	502	131	219	-0.676574	1	15.9739	peak_66308,peak_66310|peak_82023,peak_82024
GLYMA_05G079200	3.28739	2.98218	3.07052	2.29917	0.178152	0.474469	0.597985	107	113	31	31	51	68	14	22	-1.67659	0.563108	31.1907	NA|peak_22259
GLYMA_06G016900	0.742725	0.684296	0.120999	0.17804	2.20875	9.92e-11	1.4e-09	160	123	13	10	31	22	6	7	0.323447	1	15.9739	peak_21384|peak_26552
GLYMA_02G245400	2.59828	1.90455	3.13843	3.01318	-0.495919	0.00421733	0.012118	72	98	40	24	108	134	35	62	-0.676574	1	15.9739	peak_8223|peak_10193
GLYMA_13G249900	18.6345	21.6413	26.0707	25.8345	-0.403248	1.64e-05	8.52e-05	1014	1118	325	217	1034	1336	482	506	-0.676574	1	15.9739	peak_56838|peak_70354,peak_70355
GLYMA_11G064700	13.9234	12.7482	11.0211	10.9146	0.240124	0.0277275	0.0606859	131	221	82	63	130	129	75	97	-0.676568	0.33897	33.077	NA|peak_61153
GLYMA_20G138800	5.32512	4.18954	2.80017	2.71811	0.740418	3.96e-06	2.34e-05	94	113	29	28	37	28	18	61	0.80887	0.349456	33.8187	peak_87931|NA
GLYMA_14G122000	12.8792	13.9089	9.23526	10.8823	0.375646	0.00288951	0.00872002	698	681	242	193	313	384	189	179	-0.676574	1	15.9739	peak_63754|peak_78841
GLYMA_18G239200	4.38596	4.82307	4.34196	3.61218	0.171602	0.169552	0.270344	174	163	39	34	108	163	47	43	-0.676565	1	15.9739	peak_78220|peak_96976
GLYMA_11G123000	2.52172	2.46342	2.29467	2.57555	-0.00587348	0.968428	0.979974	61	28	11	14	32	53	20	10	-0.676574	1	15.9739	peak_47832|peak_59183
GLYMA_02G169000	0.917143	0.738266	0.700954	1.03459	-0.107688	0.739852	0.819749	30	32	21	23	36	31	16	18	-1.93961	0.0104297	3.35829	NA|peak_6394
GLYMA_14G045400	3.25678	2.77831	1.67031	2.29614	0.56437	0.0161894	0.0385589	317	302	62	42	198	231	41	63	-0.676579	0.641669	25.1698	peak_61358,peak_61359|peak_75906
GLYMA_02G068400	4.54197	3.02388	3.5876	3.08579	0.131507	0.526293	0.644386	109	122	53	24	88	82	43	84	-0.217134	0.815016	27.1728	peak_6842|peak_8444
GLYMA_08G164800	1.26872	1.26036	3.14451	2.71557	-1.25085	2.68e-07	1.99e-06	66	72	42	10	73	77	18	31	-0.676588	1	15.9739	peak_35872|peak_44437
GLYMA_17G021200	4.82738	5.49014	3.8046	4.33715	0.304984	0.0722697	0.135292	133	171	48	27	80	76	34	36	-0.676574	1	15.9739	peak_72326|peak_89623
GLYMA_17G111300	0.265083	0.158205	0.151527	0.267551	-0.0288295	0.944324	0.964261	49	26	29	48	66	73	7	28	-3.73549	3.52e-08	4.99e-05	peak_73128|peak_90677
GLYMA_05G143100	2.51547	2.05441	2.10755	2.49302	-0.0523517	0.655812	0.753221	21	14	1	8	11	19	1	3	-2.67662	0.0759197	14.0228	NA|peak_22816
GLYMA_13G066200	6.49858	6.20122	7.69963	7.51086	-0.301268	0.00176382	0.00562575	123	145	31	5	89	106	59	42	0.323444	1	15.9739	peak_55114|peak_68210
GLYMA_09G253600	20.2415	16.9862	17.6364	20.6183	-0.0818351	0.378823	0.505537	210	165	34	46	102	130	59	67	-0.676565	1	15.9739	peak_39357|peak_48769
GLYMA_08G253800	1.38099	1.14643	1.58397	1.25209	-0.21161	0.216239	0.326883	47	58	13	4	26	65	9	20	-0.676579	0.641669	25.1698	peak_33423|peak_41398
GLYMA_10G231900	6.60312	5.32577	7.82349	7.59915	-0.414717	0.00166157	0.00534037	180	207	46	37	263	374	84	132	-0.676565	1	15.9739	peak_45997|peak_56991
GLYMA_10G102400	6.04927	4.93406	5.37703	4.54327	0.101765	0.33975	0.464997	251	227	139	101	168	180	192	232	0.191136	1	15.9739	peak_45045|NA
GLYMA_14G043800	0.774576	1.05725	1.44882	1.2621	-0.597777	0.0628352	0.120597	24	28	4	6	42	59	5	14	-1.26156	0.3797	32.1864	peak_61336|peak_75879
GLYMA_11G132200	10.332	11.4884	8.98558	7.62399	0.354177	0.00409103	0.0117951	54	83	18	21	55	64	6	22	-1.67659	0.563108	31.1907	peak_50053|peak_61858
GLYMA_15G100500	5.46409	4.89493	3.56948	4.18038	0.37748	0.000607895	0.00217388	1166	1065	151	114	664	858	118	165	-0.676584	0.681876	23.9584	peak_67589,peak_67590|peak_83624,peak_83625
GLYMA_04G233000	2.55927	2.12117	1.92552	1.9838	0.216153	0.140107	0.231957	19	18	19	8	21	28	14	33	-0.939602	0.354526	33.9943	NA|peak_21085
GLYMA_02G309900	82.425	82.58	67.2943	66.5341	0.261943	0.000779138	0.00271883	423	473	144	118	283	386	103	145	-0.676574	1	15.9739	peak_6276|peak_7747
GLYMA_18G242900	2.34081	2.4354	4.72511	4.80102	-1.03421	1.89e-09	2.09e-08	312	322	105	70	587	720	248	312	-0.676574	1	15.9739	peak_80284,peak_80285|peak_99641
GLYMA_01G148300	2.34586	2.14465	2.17495	1.87174	0.106937	0.518969	0.638544	62	96	10	10	39	45	6	22	0.908406	1	15.9739	peak_1039|peak_1326
GLYMA_09G093600	1.89796	1.47464	0.0458075	0	5.83599	3.11e-12	5.72e-11	75	63	9	9	3	6	2	2	0.908406	1	15.9739	peak_40417|NA
GLYMA_17G155400	1.20486	1.51805	0.145397	0.0503387	3.67521	7.32e-09	7.25e-08	30	58	5	11	0	7	0	0	1.1308	0.112056	18.801	peak_75771|NA
GLYMA_08G116200	10.6396	11.3395	4.54642	5.31237	1.11854	3.31e-12	6.06e-11	33	22	5	6	6	10	6	6	0.571369	0.430631	34.1645	peak_35398|NA
GLYMA_08G141500	9.02993	8.47562	9.08323	9.33169	-0.114098	0.301482	0.42451	362	308	88	96	336	348	70	140	-1.67659	0.563108	31.1907	peak_35631|peak_44140
GLYMA_12G000700	20.4535	19.7348	20.5918	20.8042	-0.0834507	0.333824	0.458931	275	241	130	111	167	238	118	148	0.846494	0.224181	25.1117	peak_52848|NA
GLYMA_09G255600	9.20947	7.43927	8.16312	8.98126	-0.0857553	0.44483	0.570185	617	657	173	110	639	788	305	244	-0.676574	1	15.9739	peak_39365|peak_48782
GLYMA_05G241600	6.20874	6.05592	7.01751	7.41927	-0.275558	0.00175388	0.00560056	960	918	172	150	842	1064	243	286	-0.676579	0.641669	25.1698	peak_21170|peak_26301
GLYMA_20G170500	0.282255	0.350395	0.601083	0.480719	-0.810199	0.000121234	0.000516639	63	66	6	13	42	67	35	38	0.908409	0.122385	19.1939	peak_88218|NA
GLYMA_10G100800	1.19005	0.997241	1.41443	1.69705	-0.549045	0.0144831	0.0350821	20	14	2	2	22	38	2	6	-1.09164	0.440355	33.6552	NA|peak_55792
GLYMA_06G052800	4.03043	3.45778	5.06854	5.7729	-0.575494	8.33e-05	0.000367993	79	80	21	14	132	174	43	80	-0.676574	1	15.9739	NA|peak_30241
GLYMA_08G219100	55.3653	48.5217	86.5251	89.5098	-0.803389	1.51e-15	4.74e-14	96	89	19	20	72	96	32	28	-0.676565	1	15.9739	peak_36280|peak_44942
GLYMA_17G186600	682.509	648.65	499.207	506.61	0.363113	7.11e-06	3.99e-05	6937	8654	2970	2244	4539	5045	2443	3005	-0.676574	1	15.9739	NA|peak_91391
GLYMA_13G047700	4.30203	4.0886	3.57141	3.48629	0.208198	0.148427	0.242792	460	466	173	169	361	462	197	256	-0.676574	1	15.9739	peak_54947|peak_67984,peak_67985,peak_67986
GLYMA_12G037300	3.12469	3.24217	3.79292	3.17924	-0.171583	0.448421	0.573563	60	59	23	10	53	65	28	20	-0.676574	1	15.9739	peak_51381|peak_63489
GLYMA_14G005100	3.65508	2.73151	4.15134	4.01533	-0.400269	0.00737427	0.0196501	116	135	58	35	120	141	80	69	-0.676574	1	15.9739	peak_60971|peak_75443
GLYMA_11G009900	1.89274	1.49694	1.83223	2.06549	-0.244639	0.180145	0.283384	65	54	19	13	42	44	23	55	0.32344	0.823141	27.2191	peak_46673|NA
GLYMA_02G083800	2.56455	1.73567	2.86059	1.9156	-0.202344	0.352513	0.478323	437	355	23	8	104	111	12	36	1.64542	0.146396	22.4816	peak_6945|peak_8576
GLYMA_04G096200	16.7823	16.3779	14.7646	12.4831	0.241657	0.0140824	0.0342648	453	331	132	150	299	377	177	252	-0.676574	1	15.9739	peak_13820|peak_17160
GLYMA_05G154700	19.7737	19.0688	13.7294	14.7179	0.408943	0.000363036	0.00138144	289	350	98	62	196	241	37	128	-0.676574	1	15.9739	peak_20372|peak_25368
GLYMA_12G231200	3.3208	3.44244	4.73711	4.36106	-0.467426	0.00131225	0.00434104	369	352	66	62	428	566	60	93	-1.67661	0.213113	24.4404	peak_54601|peak_67562,peak_67563
GLYMA_19G007900	1.32113	1.24841	1.62	1.44223	-0.294209	0.298439	0.421303	88	100	17	8	87	122	57	61	0.908406	1	15.9739	peak_83026|peak_102944
GLYMA_01G172700	1.05815	0.928479	0.041044	0.170521	3.14723	2.26e-07	1.7e-06	97	101	19	9	35	19	7	13	0.323435	1	15.9739	peak_3150|NA
GLYMA_19G110600	0.588231	0.555852	1.04348	1.17228	-0.990438	0.000268579	0.00105483	63	80	6	7	166	236	62	44	0.323438	1	15.9739	peak_81519|peak_101161
GLYMA_02G201400	20.7178	18.4791	19.7241	18.9785	-0.0240642	0.782587	0.851607	1327	1147	159	105	918	1144	172	222	-0.676584	0.681876	23.9584	peak_5350|peak_6630,peak_6631
GLYMA_06G217200	9.0799	8.55735	9.83537	10.1339	-0.22011	0.0276638	0.0605665	399	428	204	126	276	350	279	300	0.0604015	1	15.9739	peak_23214|NA
GLYMA_06G027800	4.54436	4.6424	3.8684	3.04805	0.365927	0.202863	0.310976	41	32	23	11	48	50	25	24	-1.26154	0.0641552	12.7735	NA|peak_26658,peak_30025
GLYMA_13G041700	12.5741	12.689	11.7817	15.1272	-0.130179	0.150769	0.24599	162	202	47	36	149	167	21	54	-1.67659	0.563108	31.1907	peak_54911|peak_67922
GLYMA_18G282700	3.39461	3.1994	3.08195	3.44038	-0.024734	0.80795	0.869975	345	346	61	111	240	285	140	119	-0.676574	1	15.9739	peak_80608|peak_100043,peak_100044
GLYMA_13G105300	5.2351	4.7865	5.19401	5.71394	-0.163191	0.221855	0.333707	388	288	25	40	201	262	29	95	0.323438	1	15.9739	peak_58634|peak_72601
GLYMA_02G081400	9.5915	9.9699	7.90757	7.59839	0.295492	0.00293331	0.00883526	644	522	105	129	381	476	119	143	-1.67658	0.563109	29.0847	peak_6927|peak_8558
GLYMA_10G021500	23.4799	21.377	21.3199	21.2623	0.0332095	0.681987	0.774341	1599	1692	459	490	1315	1495	724	728	-0.676574	1	15.9739	peak_44486|peak_55141,peak_55142
GLYMA_10G109400	1.4664	1.01262	1.47012	1.65418	-0.379453	0.0348415	0.0736253	62	65	9	14	63	67	16	32	0.323435	1	15.9739	peak_45085|NA
GLYMA_05G152700	4.00247	3.87914	2.11778	3.01	0.580995	0.0521327	0.103254	87	53	29	13	18	48	10	42	0.0238777	1	15.9739	peak_18432|peak_22952
GLYMA_16G138100	3.22653	2.94194	3.75019	3.74611	-0.322863	0.0166977	0.0395782	349	325	116	78	272	414	147	161	-0.676574	1	15.9739	peak_69898|peak_86513
GLYMA_19G088000	5.89538	5.50376	5.43858	5.24813	0.0514174	0.721132	0.805465	13	23	1	6	11	9	3	11	0.475446	0.45171	33.9862	peak_83520|NA
GLYMA_01G174700	20.9441	21.269	18.9255	20.3499	0.0647298	0.527304	0.645216	563	479	139	141	509	566	186	225	-0.676574	1	15.9739	peak_1278|peak_1584
GLYMA_07G046000	27.6178	27.4081	52.0706	45.8904	-0.87215	5.86e-17	2.29e-15	168	144	34	60	146	174	47	57	-0.676588	1	15.9739	peak_29229|peak_36310
GLYMA_04G115300	1.2287	1.09408	0.73139	0.613054	0.743483	0.000309539	0.00119659	43	54	10	4	14	19	19	4	0.908411	0.122385	19.2425	peak_13964|peak_17366
GLYMA_08G210700	44.3859	51.5651	42.8622	44.1888	0.103069	0.214019	0.324285	76	98	56	18	53	83	72	63	0.0916016	1	15.9739	peak_33042|NA
GLYMA_08G366900	1.00653	1.04171	0.780838	1.08135	0.101184	0.773653	0.844838	35	59	9	8	29	49	5	7	-1.67661	0.213113	24.4404	peak_37417|peak_46370
GLYMA_13G313200	0.356296	0.420855	0.58045	0.669868	-0.715403	0.0656597	0.124976	26	18	6	2	23	27	5	12	-0.323435	1	15.9739	NA|peak_71038
GLYMA_03G248800	1.8151	1.67643	1.52585	1.20307	0.311679	0.0343382	0.07272	58	32	19	13	34	30	7	4	2.26156	0.162202	21.7517	peak_10735|NA
GLYMA_07G130600	1.65641	0.934089	1.4508	0.813707	0.13691	0.609919	0.715065	120	121	29	14	121	74	24	35	-0.676579	0.641669	25.1698	peak_27683|peak_34360
GLYMA_19G150400	2.06651	1.43887	2.06721	2.35158	-0.379582	0.0286635	0.0624901	76	62	14	6	63	87	9	16	-1.26156	0.3797	32.1864	peak_84027|peak_104131
GLYMA_05G147300	99.4734	117.251	114.637	113.757	-0.113	0.141877	0.234294	6095	4390	623	667	4752	6097	957	993	-0.676584	0.681876	23.9584	peak_20295|peak_25282
GLYMA_10G187100	0.746523	0.757685	0.870844	1.15401	-0.463743	0.113618	0.196132	57	42	14	4	29	55	10	14	-0.676579	0.641669	25.1698	peak_43322|peak_53669
GLYMA_10G143700	1.47653	1.22199	1.45689	1.13217	0.0139456	0.926834	0.953162	243	228	44	53	139	188	58	60	-0.676565	1	15.9739	peak_42922,peak_42923|peak_53184,peak_53185
GLYMA_10G035900	1.12788	1.7461	3.23184	3.46501	-1.24962	9.63e-09	9.35e-08	13	15	10	0	22	21	4	8	-1.67659	0.563108	31.1907	NA|peak_52255
GLYMA_19G119400	14.1518	14.2725	10.9047	9.71508	0.422134	0.000297891	0.00115701	556	582	107	75	377	511	152	107	-0.676579	0.641669	25.1698	peak_83719|peak_103791
GLYMA_19G246100	2.16673	2.04746	3.67336	2.56341	-0.608359	0.0134769	0.032961	50	42	7	5	53	83	16	21	-0.0916079	1	15.9739	peak_82729|peak_102599
GLYMA_08G124300	46.585	47.8486	38.4028	37.2138	0.280883	0.000250785	0.000992023	69	99	16	15	70	54	26	41	0.323435	1	15.9739	peak_32257|peak_39991
GLYMA_20G248900	2.22022	2.08015	2.14455	1.68389	0.124483	0.321881	0.446344	42	42	16	21	22	43	8	27	-0.966079	0.166949	21.3721	NA|peak_110185
GLYMA_10G241100	29.187	31.5987	40.2016	40.2834	-0.443556	1.04e-06	6.88e-06	408	431	117	78	365	496	117	140	-1.67659	0.563108	31.1907	peak_43775|peak_54266
GLYMA_06G312300	1.62405	1.61182	1.87225	1.7399	-0.199301	0.132196	0.221453	135	126	37	13	122	122	36	30	-0.676579	0.641669	25.1698	peak_23836|peak_29570
GLYMA_04G155600	3.04577	2.6398	1.812	1.79449	0.613165	0.000299542	0.0011626	197	196	3	10	148	105	17	12	0.586501	0.61939	31.495	peak_14198|peak_17682
GLYMA_01G224300	37.7383	40.7358	32.2605	34.282	0.199081	0.0113865	0.028524	3573	3260	774	855	2439	2911	1027	1217	-0.676574	1	15.9739	peak_1731|peak_2141,peak_2142
GLYMA_15G181300	5.68366	5.15349	4.95975	5.92968	-0.0474159	0.735661	0.816473	50	77	32	20	72	87	45	68	0.506642	0.466028	34.6483	peak_66114|NA
GLYMA_08G092000	1.45439	1.60339	1.49184	1.5343	-0.0228456	0.889865	0.928151	215	210	74	62	136	174	76	99	-0.676574	1	15.9739	peak_31962|peak_39636
GLYMA_01G239700	5.05199	5.41518	4.44956	4.47974	0.190475	0.147398	0.241469	228	245	68	51	138	183	116	125	0.230329	0.831854	27.2375	peak_3753|peak_4634
GLYMA_06G221600	27.6316	26.3248	26.7876	25.7308	-0.00210908	0.979014	0.986604	2443	2083	399	447	1720	1989	611	682	0.323435	1	15.9739	peak_23233|peak_28797,peak_28798
GLYMA_04G240800	14.4833	13.6527	5.63981	4.54275	1.42236	6.99e-17	2.69e-15	256	300	52	65	83	93	23	36	-0.676565	1	15.9739	peak_16954|peak_21167
GLYMA_13G096500	34.3376	33.9324	25.3259	25.079	0.397252	8.8e-07	5.91e-06	636	639	169	74	376	350	49	131	-0.676579	0.641669	25.1698	peak_58555|peak_72512
GLYMA_05G169800	0.40946	0.350929	0.258551	0.247059	0.543031	0.0600794	0.116128	38	37	12	3	10	24	9	11	-0.676565	1	15.9739	peak_18581|peak_23119
GLYMA_04G074200	0.974881	0.999621	1.39672	1.75487	-0.710524	0.00163303	0.00525889	80	105	25	20	109	168	84	112	0.153514	0.84077	27.4842	peak_13585|NA
GLYMA_01G019500	4.3828	5.02006	5.98616	6.06767	-0.394908	0.0385506	0.0802966	215	209	77	63	97	102	68	127	0.323438	0.810072	27.1392	peak_188|peak_205
GLYMA_10G075200	21.6554	21.9178	21.1148	20.1337	0.0390384	0.646021	0.745269	1555	1558	227	194	1044	1321	217	216	-1.26155	0.379702	31.3011	peak_44891|peak_55615
GLYMA_06G125200	2.00372	2.24686	3.22078	2.71236	-0.519633	0.00439784	0.0125776	191	119	47	26	185	224	48	71	-1.67659	0.563108	31.1907	peak_22455|peak_27823
GLYMA_13G087200	0.996294	1.01808	1.73632	1.55512	-0.747958	2.24e-05	0.000112749	168	198	44	34	323	302	98	147	-0.676565	1	15.9739	peak_55287|peak_68438
GLYMA_19G217500	5.11993	4.73477	4.74007	3.85785	0.154063	0.10435	0.183092	109	155	63	32	74	121	111	108	0.460942	0.617693	31.4148	peak_82490|NA
GLYMA_13G289900	3.7106	2.84704	4.75336	4.00688	-0.463807	0.00535694	0.0148998	57	85	25	12	83	109	28	31	-1.67659	0.563108	31.1907	peak_60184|peak_74498
GLYMA_04G176500	3.6203	3.62498	4.1344	3.50838	-0.11804	0.241984	0.358056	86	106	30	18	104	82	46	43	-0.676574	1	15.9739	peak_14344|peak_17882
GLYMA_11G156700	10.0122	9.5177	6.28349	6.7292	0.545027	8.68e-06	4.78e-05	459	297	30	48	256	364	57	40	-1.09163	0.440356	33.4156	peak_50236|peak_62109
GLYMA_19G256700	9.59157	8.46833	7.10667	6.85406	0.328653	0.00108372	0.00365349	477	436	127	121	285	361	89	131	-0.676574	1	15.9739	peak_84945|peak_105221
GLYMA_04G021400	14.4505	14.9418	15.0266	13.3281	0.0116291	0.91285	0.9436	645	627	163	151	466	655	222	330	-0.676574	1	15.9739	peak_13116|peak_16270
GLYMA_03G179300	5.1683	5.82907	4.2778	3.24418	0.507667	0.00021281	0.000857002	53	45	25	49	33	37	16	7	-2.60259	6.68e-05	0.0485237	NA|peak_15109
GLYMA_09G180100	20.9044	20.3883	7.75031	7.97878	1.35178	2.66e-22	2.52e-20	2948	2832	435	474	843	1029	192	221	-0.676579	0.641669	25.1698	peak_38672|peak_47961,peak_47962
GLYMA_20G228200	10.1772	10.3734	10.6807	11.2224	-0.131153	0.325202	0.449757	401	433	149	142	336	426	206	267	-0.676574	1	15.9739	peak_86845|peak_107695
GLYMA_10G056900	9.22139	10.2421	9.49131	7.23353	0.178768	0.112266	0.194307	135	112	6	19	102	121	5	13	-1.89902	0.0520941	11.0389	peak_42399|peak_52522
GLYMA_09G209600	11.7313	10.4876	10.9965	9.7192	0.0579027	0.641571	0.741326	640	612	101	79	425	614	130	125	-0.676579	0.641669	25.1698	peak_41185|peak_51065
GLYMA_01G026000	2.50063	2.45182	2.94051	3.07535	-0.320404	0.0302948	0.0653949	331	334	103	101	261	396	136	183	-0.676574	1	15.9739	peak_2180,peak_2181|peak_2682
GLYMA_13G126600	1.49497	1.42486	1.58167	1.22119	0.0157781	0.924342	0.951487	56	51	18	12	73	63	35	47	0.676574	1	15.9739	peak_58809|NA
GLYMA_07G224700	1.06727	1.00852	0.761721	0.619166	0.542116	0.0804108	0.147796	59	39	2	2	10	35	7	7	1.49341	0.222285	25.1181	peak_28367|peak_35249
GLYMA_07G215000	3.47492	3.0119	2.39457	2.05456	0.499689	0.000128417	0.000544718	938	826	77	124	514	609	121	126	-0.0916079	1	15.9739	peak_30583,peak_30584|peak_37973,peak_37974
GLYMA_11G127400	3.76153	4.91198	4.08534	4.17924	0.0348596	0.784762	0.853102	347	290	28	30	241	348	54	66	-0.261538	1	15.9739	peak_47876|peak_59238
GLYMA_19G207900	0.720833	0.83928	0.321542	0.47917	0.926816	0.000590507	0.00211951	148	129	30	8	47	82	27	33	0.323444	1	15.9739	peak_84471,peak_84472|peak_104713
GLYMA_09G179900	25.3682	27.2425	16.4169	15.8157	0.667653	1.05e-09	1.23e-08	644	531	54	56	298	331	68	49	-0.261538	1	15.9739	peak_40904|peak_50729
GLYMA_08G308700	1.48762	1.23002	1.24542	0.900238	0.294281	0.0487198	0.0976704	263	291	38	35	144	213	40	55	-0.0916079	1	15.9739	peak_33860,peak_33861|peak_41987,peak_41988,peak_41989
GLYMA_19G143800	5.92625	6.30005	4.02275	5.53611	0.318753	0.152925	0.24881	136	146	38	20	131	107	38	51	-0.676565	1	15.9739	peak_83976|peak_104069
GLYMA_17G205100	3.09969	3.04862	2.67947	3.30037	0.00134153	0.991863	0.995269	239	184	46	82	142	176	54	105	-0.676574	1	15.9739	peak_73859|peak_91541
GLYMA_09G156800	3.56363	2.89977	2.68777	2.45664	0.283736	0.198125	0.305473	56	60	11	10	42	44	19	13	0.323435	1	15.9739	peak_40754,peak_38504|peak_50532,peak_47743
GLYMA_03G129500	4.18882	3.67552	5.74092	4.89397	-0.478661	0.00859912	0.0224412	232	299	69	25	299	341	76	145	0.323435	1	15.9739	peak_11713|peak_14609
GLYMA_01G181500	1.92168	1.81591	2.08711	2.13961	-0.217961	0.253233	0.370704	82	72	22	6	56	90	20	27	0.323421	1	15.9739	peak_3236|peak_4015
GLYMA_09G200000	15.5274	16.7618	10.1975	11.2957	0.548963	1.13e-07	9.04e-07	718	672	195	193	396	471	160	156	-0.676574	1	15.9739	peak_38855|peak_48196
GLYMA_13G129800	6.85625	7.26022	6.39871	6.76258	0.0625324	0.630179	0.732083	441	414	112	83	320	420	137	156	-0.676574	1	15.9739	peak_58834|peak_72868
GLYMA_04G002200	19.2129	19.8135	11.6931	13.185	0.610597	5.64e-09	5.69e-08	310	324	130	119	149	158	107	155	0.161992	0.808085	27.2448	peak_15121|NA
GLYMA_01G194300	1.30888	1.12607	0.97599	1.10185	0.186651	0.399436	0.526743	132	162	67	38	91	154	35	41	-1.67659	0.563108	31.1907	peak_3348|peak_4164
GLYMA_11G044200	49.8801	46.6985	42.8992	43.7474	0.115174	0.142374	0.234904	294	340	129	111	224	213	180	228	0.0604023	1	15.9739	peak_47022|NA
GLYMA_09G184900	3.96121	3.81185	3.82857	3.60756	0.0226163	0.894272	0.93116	470	379	48	51	278	387	74	119	-0.0916079	1	15.9739	peak_38708|peak_48002,peak_48003
GLYMA_11G211000	3.67145	4.58851	4.11613	4.48895	-0.0940689	0.49349	0.615309	125	208	59	32	92	127	69	81	-0.0391326	1	15.9739	peak_50541|peak_62507
GLYMA_09G154400	15.5269	17.3824	9.72067	11.7139	0.581835	5.64e-06	3.23e-05	735	660	127	107	518	531	149	200	0.323435	1	15.9739	peak_40739|peak_50516
GLYMA_02G040200	4.40741	3.89783	5.33913	5.35423	-0.406381	0.0296909	0.0643094	166	134	25	17	152	202	32	26	-1.26155	0.379702	31.3011	peak_6600|peak_8133
GLYMA_09G118600	11.9101	12.698	18.3532	17.1508	-0.567861	7.8e-09	7.68e-08	1214	1077	313	266	1045	1211	426	450	-0.676574	1	15.9739	peak_38278,peak_40554,peak_40555,peak_40556|peak_47439,peak_50250,peak_50251,peak_50253
GLYMA_12G129500	31.4964	29.5493	16.266	18.8472	0.757221	3.15e-12	5.79e-11	2284	2113	601	465	1101	1268	357	429	-0.676574	1	15.9739	peak_52079|peak_64359
GLYMA_07G155700	3.21778	3.25549	4.0076	4.34001	-0.405873	0.0016353	0.00526466	680	839	219	133	724	829	259	404	-0.676574	1	15.9739	peak_89754,peak_30162|peak_111399,peak_37464,peak_37465,peak_111400
GLYMA_04G159600	0.531389	0.441274	0.507177	0.89007	-0.558802	0.0515707	0.102366	31	45	15	5	41	59	39	49	0.422976	0.662655	24.4116	peak_14219|NA
GLYMA_12G170900	2.16149	1.65713	1.62409	1.59485	0.200971	0.198012	0.305355	134	149	31	16	82	115	33	50	0.323435	1	15.9739	peak_52293,peak_52294|peak_64655
GLYMA_08G090400	6.10816	6.20873	11.0805	9.01329	-0.746729	5.97e-08	5.03e-07	201	197	54	33	360	387	90	131	-1.67658	0.563109	29.0847	peak_35115|peak_43524
GLYMA_02G271500	12.2433	11.1051	12.202	11.0401	-0.0355677	0.669478	0.76422	100	146	17	21	106	112	21	30	-0.676579	0.641669	25.1698	peak_8408|peak_10429
GLYMA_19G215900	3.35904	2.79871	2.27522	2.28165	0.390146	0.0493961	0.0987739	18	41	24	8	38	61	11	22	-2.11716	0.000422355	0.242791	NA|peak_104799,peak_102309
GLYMA_03G152000	3.66125	3.42232	2.77275	3.50499	0.134699	0.333741	0.458896	178	210	48	12	80	122	26	42	0.323435	1	15.9739	peak_11929|peak_14862
GLYMA_13G094100	12.6283	12.2724	31.2583	31.546	-1.37501	7.31e-23	7.54e-21	389	357	129	100	551	648	299	295	-0.676574	1	15.9739	peak_55349|peak_68513
GLYMA_03G263700	30.192	22.8693	24.1285	25.0223	0.0653383	0.449419	0.574372	875	858	306	199	570	678	236	460	-0.676574	1	15.9739	peak_10893|peak_13559
GLYMA_16G054900	3.01849	3.67635	2.1127	2.11868	0.623772	0.0200347	0.046114	152	114	71	46	67	74	40	59	0.676568	0.33897	33.0312	peak_69334|NA
GLYMA_04G104500	0.70909	0.349596	0.803614	0.765113	-0.617619	0.0857186	0.155731	9	19	0	0	13	14	8	10	0.545834	0.453356	34.0542	peak_15999|NA
GLYMA_12G147900	1.88881	0.851857	1.91154	1.76749	-0.479618	0.042675	0.08735	58	76	15	8	77	71	27	30	0.323435	1	15.9739	peak_53939|peak_66737
GLYMA_08G342000	9.32408	9.05559	12.3369	11.5406	-0.418361	6.49e-06	3.66e-05	8	9	5	0	17	21	0	0	-1.67659	0.563108	31.1907	NA|peak_42354
GLYMA_08G025600	12.7744	10.8217	11.2939	11.0225	0.0372272	0.650126	0.748577	1110	1047	243	263	780	1003	411	323	-0.676574	1	15.9739	peak_34595|peak_42904
GLYMA_12G068500	7.30991	8.30457	6.22198	6.97201	0.206038	0.050725	0.100961	187	131	35	28	126	181	50	77	0.323435	1	15.9739	peak_53426|peak_66067
GLYMA_10G237600	1.39844	0.738465	0.536054	0.788756	0.63789	0.0848467	0.154428	116	104	8	30	27	62	2	14	-1.26156	0.3797	32.1864	peak_43757|peak_54238
GLYMA_12G048800	5.01411	4.5371	6.6009	6.23894	-0.468996	1.18e-05	6.3e-05	1252	1178	196	205	1111	1430	326	444	-0.676579	0.641669	25.1698	peak_53267,peak_51483,peak_51484|peak_65868,peak_63628,peak_63629
GLYMA_12G122300	10.6448	11.563	7.63542	9.09013	0.371665	0.00145203	0.00473952	72	69	30	19	61	72	18	24	-1.67659	0.563108	31.1907	NA|peak_66553
GLYMA_18G007200	2.33269	2.49433	1.77789	2.30824	0.203773	0.228185	0.341394	297	281	48	24	182	186	31	46	-0.676584	0.681876	23.9584	peak_78771,peak_78772|peak_97687
GLYMA_19G201500	12.3982	11.4899	6.99232	7.07718	0.72213	5.75e-12	1.01e-10	115	81	25	31	39	59	28	34	0.676574	1	15.9739	peak_82355|NA
GLYMA_11G167300	13.2427	13.0516	13.0276	12.6422	-0.00582627	0.947942	0.967	379	413	106	44	233	328	75	126	0.323435	1	15.9739	peak_50292|peak_62188
GLYMA_05G084200	0.1065	0.0738012	0.0963901	0.0840965	-0.0499179	0.875916	0.918574	12	29	4	0	21	21	20	2	1.32345	0.655228	24.4281	peak_19865|NA
GLYMA_02G163300	10.0128	10.0453	10.143	9.75377	-0.0285653	0.75481	0.831326	130	154	8	14	122	113	11	11	-0.939643	0.354517	34.0585	peak_7609|peak_9399
GLYMA_15G143800	26.3767	21.7552	27.4882	30.2703	-0.305838	0.0268423	0.0590145	438	453	140	92	345	411	185	146	-0.676574	1	15.9739	peak_65803|peak_81374
GLYMA_17G085800	3.94879	4.3621	4.59074	4.89362	-0.227653	0.23206	0.346077	136	136	47	18	105	119	37	58	-0.676574	1	15.9739	peak_72904|peak_90390
GLYMA_16G145700	15.8544	14.8063	12.5011	12.7328	0.239707	0.0182422	0.0426423	725	714	171	100	661	715	224	253	0.323435	1	15.9739	peak_71633|peak_88764
GLYMA_15G036900	5.79057	5.52136	2.47578	2.60101	1.11439	2.53e-10	3.34e-09	51	28	12	7	26	17	11	9	-0.676574	1	15.9739	peak_67080|peak_83016
GLYMA_11G253300	189.11	203.504	98.8938	101.658	0.930162	6.97e-18	3.11e-16	6506	5281	1891	2016	1364	1765	885	810	-0.676574	1	15.9739	peak_50929|peak_62962
GLYMA_09G186500	2.21693	1.93196	6.58122	5.86301	-1.62662	5.79e-16	1.93e-14	55	28	15	15	91	142	59	46	-0.676574	1	15.9739	NA|peak_50818
GLYMA_17G201900	5.84896	5.30142	8.23226	9.6276	-0.71958	3.06e-05	0.000149354	281	255	44	31	475	598	118	104	-1.26155	0.379702	31.3011	peak_73831|peak_91502
GLYMA_08G292300	1.7968	1.76448	1.64536	1.35126	0.206129	0.397131	0.524376	26	22	6	9	20	28	21	12	-0.261527	0.66161	24.3884	peak_36808|peak_45567
GLYMA_08G336100	9.76697	10.6013	10.3927	9.45434	-0.00181718	0.990008	0.994012	698	855	164	137	372	443	208	111	0.323435	1	15.9739	peak_34112|peak_42312
GLYMA_13G230400	1.19906	1.21804	0.651139	0.676302	0.821791	0.00722438	0.0193192	39	48	19	4	29	32	16	14	0.676574	1	15.9739	peak_56663,peak_56665|NA
GLYMA_05G225800	1.02112	0.832478	1.36997	1.85205	-0.837233	0.000283348	0.00110639	67	71	30	12	87	125	37	54	-0.676574	1	15.9739	NA|peak_26154
GLYMA_02G044000	25.8693	22.3785	21.1336	23.1839	0.0801756	0.365773	0.4922	628	725	36	46	564	655	60	87	-0.413552	0.758704	25.9339	peak_4216|peak_5173
GLYMA_03G156400	0.357858	0.326888	0.466396	0.417139	-0.409001	0.151619	0.247123	36	22	2	8	20	32	8	6	-0.676579	0.641669	25.1698	NA|peak_14911
CAT2	13.5809	13.3701	15.1145	15.553	-0.226589	0.0123055	0.0304896	180	127	33	48	64	90	29	44	-0.676574	1	15.9739	peak_74360|peak_92164
CAT3	9.12862	9.18267	6.89068	6.79458	0.379899	0.000714279	0.00251402	301	349	154	98	151	211	67	136	-0.676574	1	15.9739	peak_62726|peak_77613
CAT4	35.8161	34.3396	41.1274	43.9724	-0.319571	4.73e-05	0.000221629	269	357	140	50	277	241	110	171	-0.676574	1	15.9739	peak_15258|peak_19054
GLYMA_06G262900	23.831	21.4585	15.8014	16.2659	0.456083	6.03e-06	3.43e-05	768	781	166	120	418	479	132	174	0.323435	1	15.9739	peak_23456|peak_29103
GLYMA_12G041000	0.43124	0.558429	0.607136	0.810768	-0.548883	0.0476222	0.0957549	24	31	15	2	19	34	1	41	-0.0916004	1	15.9739	peak_51416|peak_63530
GLYMA_15G122200	2.49776	3.29007	1.06867	0.597673	1.74316	1.04e-05	5.64e-05	73	51	16	14	33	46	10	4	-2.26156	0.162202	21.7517	peak_67760|peak_83814
GLYMA_19G050100	1.6653	1.55178	1.50721	1.66982	-0.0222924	0.912727	0.943544	72	64	28	5	61	52	21	38	-0.676574	1	15.9739	NA|peak_103331
GLYMA_16G043200	31.0502	30.2014	16.3671	14.8746	0.930001	4.2e-16	1.44e-14	2350	2337	390	364	734	908	248	223	-0.676579	0.641669	25.1698	peak_70928|peak_87862,peak_87863
GLYMA_01G127900	12.1031	10.0718	7.20853	6.60626	0.63809	2.49e-06	1.54e-05	335	277	109	130	192	229	105	106	-0.676574	1	15.9739	peak_2766|peak_3463
GLYMA_17G102800	5.04464	5.24366	5.69805	5.93089	-0.215821	0.0209394	0.0478661	478	376	147	86	314	438	222	186	-0.676574	1	15.9739	peak_75329|peak_93303
GLYMA_07G151700	7.49672	6.27446	6.08162	5.14305	0.250039	0.05351	0.105539	354	312	56	73	216	341	90	89	0.323421	1	15.9739	peak_30140|peak_37422
GLYMA_16G152100	3.2717	2.52706	2.74997	2.02183	0.233014	0.202831	0.310943	296	285	77	66	175	262	63	94	-0.676574	1	15.9739	peak_70013|peak_86657,peak_86658
GLYMA_08G023600	0.688807	0.842332	0.66009	0.617038	0.224114	0.4212	0.547139	54	43	4	6	29	38	14	27	0.908415	1	15.9739	peak_34573|NA
GLYMA_20G021000	3.85125	4.67506	5.37326	4.61177	-0.265097	0.0698057	0.131398	232	211	35	23	241	342	48	49	-0.676584	0.681876	23.9584	peak_87213|peak_108141
GLYMA_12G174100	6.72225	5.33229	4.81244	5.04113	0.246641	0.0295006	0.0640275	306	324	52	32	144	176	62	62	0.323444	1	15.9739	peak_54118|peak_66955
GLYMA_18G058900	20.8666	20.4361	18.6966	19.4548	0.0739064	0.345073	0.47045	543	553	205	164	314	386	171	151	-0.676574	1	15.9739	peak_77033|peak_95400
GLYMA_06G008900	13.6452	15.7972	13.948	13.4255	0.0675447	0.464668	0.589079	1114	1027	233	236	775	952	300	374	-0.676574	1	15.9739	peak_21312|peak_26465,peak_26466
GLYMA_01G164300	20.5418	18.2588	26.2831	27.4398	-0.511573	3.4e-08	3e-07	994	948	250	242	975	1161	382	488	-0.676574	1	15.9739	peak_3038|peak_3773
GLYMA_07G089500	0.937244	1.08247	5.37238	6.16735	-2.54241	5.75e-15	1.64e-13	39	52	10	10	183	204	40	73	-1.67659	0.563108	31.1907	NA|peak_33944
GLYMA_14G209000	2.20889	1.87431	0.930239	0.661075	1.30614	7.65e-05	0.000341653	117	90	30	36	35	40	14	24	0.676574	1	15.9739	peak_62580|NA
GLYMA_17G051800	1.17528	1.43366	0.928326	0.843675	0.519625	0.0300616	0.064959	171	161	47	24	102	86	29	23	-1.67658	0.563109	29.0847	peak_72626|peak_90025
GLYMA_07G153700	33.6498	35.258	34.0275	32.8639	0.00346915	0.967134	0.979114	1600	1271	306	264	1130	1399	390	478	0.323435	1	15.9739	peak_27848|peak_34559
GLYMA_13G276300	2.79647	2.1845	2.91571	3.07045	-0.309017	0.118541	0.203029	198	186	46	22	287	363	94	102	-0.676579	0.641669	25.1698	peak_57053|peak_70608
GLYMA_05G075400	3.4648	3.71803	3.25281	3.31227	0.0911408	0.57573	0.686708	19	15	11	2	14	20	2	4	-2.26156	0.162202	21.7517	NA|peak_24698
GLYMA_17G098800	1.57356	1.53341	1.6022	2.27429	-0.354922	0.203334	0.311598	102	99	34	24	154	155	26	41	-1.6766	0.563108	38.0693	NA|peak_93272
GLYMA_16G196900	6.20009	5.83064	5.47122	6.22065	0.000987921	0.993915	0.996692	241	184	24	43	194	225	40	91	-0.676579	0.641669	25.1698	peak_71899|peak_89137
GLYMA_03G211000	439.076	428.767	455.358	472.757	-0.137653	0.0695519	0.130987	13796	11220	2063	1957	13056	16944	3644	3972	-0.676579	0.641669	25.1698	peak_12367|peak_15428
GLYMA_14G119800	17.0007	16.3546	13.8169	13.371	0.254005	0.00169596	0.00543977	754	757	171	116	497	544	119	164	-0.676579	0.641669	25.1698	peak_63744|peak_78825
GLYMA_20G163600	3.05232	2.5161	1.83387	1.72159	0.601691	0.00410743	0.0118341	49	63	5	22	49	49	10	15	-1.67659	0.563108	31.1907	peak_88150|peak_109323
GLYMA_15G112500	1.10986	0.845781	1.59424	1.25198	-0.586845	0.0427534	0.0874834	34	49	0	2	36	48	9	11	2.32354	0.0153529	4.48741	peak_67693|peak_83739
GLYMA_20G019600	58.5125	46.4966	80.0967	76.9726	-0.625192	1.1e-10	1.55e-09	194	225	78	48	210	222	94	184	-0.14605	0.82904	27.2791	peak_87205|peak_108131
GLYMA_12G020800	29.4297	28.7281	24.2774	24.1192	0.224433	0.00739147	0.0196927	1548	1095	389	297	1296	1593	602	540	-0.676574	1	15.9739	peak_53022|peak_65587
GLYMA_11G157900	1.12659	1.20139	1.12529	1.1994	-0.0363053	0.755768	0.831854	15	42	6	0	23	12	0	2	-2.55117	0.00383482	1.52533	peak_50246|peak_62118
GLYMA_08G146500	15.8751	13.1562	12.2443	12.8516	0.166712	0.049642	0.099176	118	148	29	28	85	92	25	35	-0.676565	1	15.9739	peak_35686|peak_44198
GLYMA_13G179800	0.757205	1.17551	1.40981	0.854167	-0.263357	0.474829	0.598325	35	50	7	4	16	54	10	7	-0.0916079	1	15.9739	peak_59301|peak_73404
GLYMA_03G204000	20.4351	21.7742	21.2063	22.6414	-0.0933611	0.366131	0.492388	646	577	143	130	466	585	165	192	-0.676574	1	15.9739	peak_10370|peak_12903
GLYMA_11G133800	7.65554	5.49098	18.307	16.9856	-1.47093	3.59e-20	2.31e-18	723	676	96	79	1026	1124	139	135	-1.41358	0.274233	28.4608	peak_47928|peak_59306
GLYMA_12G194800	23.0229	20.0802	17.8769	18.5976	0.198365	0.0206861	0.0473822	1329	1279	146	141	932	1246	167	180	-1.09164	0.440355	33.6552	peak_52455|peak_64877,peak_64878
GLYMA_02G308500	8.77344	8.4763	8.67457	8.12267	-0.00278851	0.97866	0.986374	155	131	67	42	132	147	67	79	-0.676574	1	15.9739	peak_8767|peak_10843
GLYMA_20G117100	9.43529	7.35116	8.78625	8.87283	-0.117798	0.205278	0.314139	28	30	11	11	10	15	16	20	0.645368	0.586758	30.0662	peak_87792|NA
GLYMA_01G044800	6.57867	7.97341	2.12278	2.58125	1.59257	1.34e-11	2.22e-10	521	541	76	70	130	192	37	74	0.323444	1	15.9739	peak_2338|peak_2865
GLYMA_07G010200	12.3633	11.9939	10.3165	10.6409	0.176297	0.0426179	0.0872657	555	522	183	83	298	407	190	179	-0.676574	1	15.9739	peak_28893|peak_35918
GLYMA_17G257300	2.84164	2.93309	2.18412	1.98906	0.428054	0.00248391	0.00762743	160	178	27	25	67	85	20	26	-0.676579	0.641669	25.1698	peak_74317|peak_92119
GLYMA_09G084300	4.44051	4.22837	3.53669	3.5963	0.240373	0.0214447	0.0488622	946	943	232	262	732	846	263	291	-0.676574	1	15.9739	peak_40331,peak_40332|peak_49974,peak_49975,peak_49976
GLYMA_08G140900	15.5617	17.0878	26.192	24.7438	-0.680028	2.04e-12	3.86e-11	1249	1086	304	262	966	1229	449	491	-0.676574	1	15.9739	peak_35622|peak_44130
GLYMA_12G039000	11.0589	11.1069	8.99173	9.71413	0.205309	0.051468	0.102199	558	544	247	189	480	575	261	304	-0.676574	1	15.9739	peak_51394|peak_63505
GLYMA_18G287100	1.27933	1.14528	1.31633	1.36719	-0.187875	0.335369	0.460521	94	77	8	0	33	38	8	12	1.32347	0.334981	33.1571	peak_80643|peak_100080
GLYMA_07G084900	2.05808	1.93294	2.09895	2.23669	-0.160113	0.253326	0.370824	130	119	26	9	128	165	22	44	-0.67657	0.64167	24.5758	peak_29629|peak_36783
GLYMA_06G185900	3.73225	3.62213	5.14908	5.8601	-0.621281	1.71e-05	8.85e-05	315	312	30	41	336	314	52	85	-0.676584	0.681876	23.9584	peak_25637|peak_31669
GLYMA_17G126400	10.6981	9.90504	6.65064	8.61424	0.392948	0.00177026	0.00564358	259	236	110	38	162	211	75	129	-0.676574	1	15.9739	peak_75557|peak_93578
GLYMA_16G110100	2.6216	2.58691	3.42681	2.80028	-0.299283	0.0601059	0.116166	128	142	11	16	60	125	15	20	-0.676576	0.681877	23.8409	peak_71397|peak_88446
GLYMA_04G205300	38.926	37.1817	45.9122	44.1344	-0.283602	0.000319074	0.00123003	229	280	115	81	194	205	93	199	0.354638	0.632991	31.8306	peak_16646|NA
GLYMA_10G138800	6.15275	6.54369	3.03983	3.23896	0.976893	6.74e-10	8.17e-09	243	249	75	92	95	131	67	78	-0.38706	0.646954	24.5659	peak_42876|peak_53131
GLYMA_13G102300	0.833515	0.861476	0.792108	0.822717	0.0308504	0.914685	0.944803	74	57	15	9	73	58	17	29	0.323435	1	15.9739	peak_58606|peak_72565
GLYMA_19G016400	9.82721	9.70108	11.9035	11.6127	-0.308474	0.000306725	0.00118713	668	660	159	149	668	822	202	234	-1.67659	0.563108	31.1907	peak_83098|peak_103030
GLYMA_13G333200	1.91166	1.47464	2.75418	2.3765	-0.644322	0.0060387	0.0165369	58	58	20	48	32	56	19	13	-2.17908	0.000823947	0.427727	NA|peak_74922
GLYMA_10G229400	2.65292	3.23303	3.9742	2.99263	-0.281367	0.0510203	0.101457	402	338	39	34	348	477	57	92	-0.261538	1	15.9739	peak_43686|peak_54148
GLYMA_07G258900	5.11874	4.63684	3.79571	5.69457	0.00118676	0.994007	0.996724	139	178	5	21	85	145	11	22	-0.676581	0.494128	34.9094	peak_28621|peak_35578
GLYMA_17G165800	8.67653	8.63652	10.0587	9.04526	-0.182736	0.0716388	0.134327	252	158	15	50	140	184	68	61	0.323435	1	15.9739	peak_73632|peak_91251
GLYMA_09G286200	57.5946	57.7271	95.2623	96.8464	-0.776398	2.66e-15	7.98e-14	71	93	11	17	76	88	29	37	0.323435	1	15.9739	peak_39667|peak_49135
GLYMA_16G167600	209.197	225.818	173.166	178.98	0.265845	0.000547154	0.00197983	19650	16211	1866	1891	14251	17924	2300	2640	-1.09164	0.440355	33.6552	peak_71765|peak_88951
GLYMA_17G012700	2.46675	2.46291	3.58898	3.46516	-0.556184	0.00922238	0.0238528	143	108	68	30	151	184	69	67	-0.676574	1	15.9739	NA|peak_92308
GLYMA_08G167600	12.2869	11.336	15.6405	14.0988	-0.374167	7.82e-05	0.000347565	1087	1208	131	116	1401	1579	220	289	-0.676584	0.681876	23.9584	peak_32606|peak_40409
GLYMA_05G158800	1.15821	0.946556	1.08792	0.865127	0.0616599	0.768683	0.841365	107	144	33	27	109	108	36	37	-0.676574	1	15.9739	peak_20422|peak_25422
GLYMA_18G220900	2.31521	2.27817	3.76137	4.14415	-0.822288	2.09e-07	1.58e-06	93	126	29	24	138	162	74	89	-0.676574	1	15.9739	peak_80100|peak_99424
GLYMA_17G022800	2.20085	2.47317	2.15343	2.48268	-0.0247748	0.87885	0.920268	9	4	1	0	26	6	0	0	-0.645375	0.714321	24.7602	NA|peak_92409
GLYMA_06G001500	6.11439	5.66379	9.13101	10.9813	-0.811699	6.38e-08	5.35e-07	116	118	67	29	118	143	95	129	0.313995	0.798126	26.9729	peak_21278|NA
GLYMA_13G067800	12.9651	12.0692	10.3652	10.2618	0.237875	0.00345905	0.0102129	109	170	63	10	104	129	29	32	-1.67659	0.563108	31.1907	peak_55138|peak_68242
GLYMA_07G256500	17.2875	17.0551	16.0892	15.6377	0.0737927	0.406017	0.532951	134	179	50	37	124	134	50	73	-0.676574	1	15.9739	peak_30982|peak_38429
GLYMA_16G006400	0.629102	0.570694	0.751582	0.638694	-0.255418	0.271196	0.391447	19	41	8	2	12	23	0	10	-0.676579	0.641669	25.1698	peak_70562|peak_87437
GLYMA_12G183500	3.21945	3.37549	3.69428	3.28523	-0.121642	0.269223	0.389194	301	260	20	24	203	312	36	29	-0.676595	0.522391	36.2577	peak_54213|peak_67068
GLYMA_18G198400	1.68551	2.0241	1.73526	1.66368	0.0892223	0.604959	0.710863	86	107	29	39	67	69	35	23	-0.676574	1	15.9739	peak_77911|peak_96569
GLYMA_08G365100	20.2598	20.3323	10.6931	10.3637	0.906444	2.82e-14	7.28e-13	1004	1049	498	295	585	766	213	329	-0.676574	1	15.9739	peak_37407|peak_46357
GLYMA_05G080400	18.812	18.5441	22.3352	20.8351	-0.24933	0.00823814	0.0216256	662	691	121	146	694	750	235	245	0.323435	1	15.9739	peak_19841|peak_24736
GLYMA_05G235600	17.1885	16.0517	19.8075	18.4792	-0.245584	0.0104184	0.026449	1097	1089	200	204	1099	1405	398	501	0.323435	1	15.9739	peak_19152|peak_23841
GLYMA_06G159900	4.30601	4.92248	5.68046	5.54455	-0.320023	0.00845258	0.0221007	84	91	28	20	78	96	22	62	-0.676574	1	15.9739	peak_25381|peak_31364
GLYMA_10G036700	3.63872	4.14015	1.0888	1.29841	1.66482	4.48e-10	5.59e-09	244	235	37	15	77	141	25	31	-0.0916079	1	15.9739	peak_42176|peak_52258,peak_52259
GLYMA_02G253500	84.9801	84.9145	87.4861	85.4499	-0.0657884	0.387381	0.514296	622	739	426	213	615	672	623	893	-0.0015083	1	15.9739	NA|peak_7135
GLYMA_19G134600	4.39018	3.67441	1.80506	1.94557	1.06022	2.69e-07	2e-06	205	151	47	22	122	134	42	75	0.323435	1	15.9739	peak_90832,peak_83887|peak_112750,peak_103961
GLYMA_04G253300	30.786	29.844	43.637	42.0704	-0.540078	7.03e-10	8.5e-09	2801	2801	697	527	3088	3445	1006	1240	-0.676565	1	15.9739	peak_17074|peak_21306
GLYMA_01G007400	2.08759	1.95829	1.50602	1.52984	0.372821	0.0232267	0.0522589	54	60	12	15	41	44	15	17	-0.676574	1	15.9739	NA|peak_2461
GLYMA_16G091100	10.6411	10.4033	16.076	14.3298	-0.57183	4.9e-07	3.46e-06	914	760	170	146	1092	1464	323	354	-0.676579	0.641669	25.1698	peak_71264,peak_71265|peak_88281
GLYMA_19G113300	0.658715	0.52206	0.761575	0.551306	-0.200064	0.506804	0.627533	93	90	23	17	87	120	19	42	-1.67658	0.563109	29.0847	peak_81535|peak_101179
GLYMA_06G112300	22.7356	24.1943	27.9209	25.4117	-0.223658	0.00681248	0.0183836	1426	1168	159	183	1292	1552	281	297	-0.676584	0.681876	23.9584	peak_24935|peak_30884
GLYMA_02G027400	10.3853	8.37182	12.5088	12.2704	-0.445751	0.000565547	0.00203812	395	376	80	71	479	587	194	218	0.323435	1	15.9739	peak_6504|peak_8018
GLYMA_19G228800	101.778	99.1339	68.6618	72.2446	0.471163	2.23e-08	2.04e-07	1555	1521	630	447	871	1074	573	728	0.38706	0.646954	24.5659	peak_82622|NA
GLYMA_11G062100	0.318327	0.289453	0.384868	0.365864	-0.346296	0.120586	0.205948	28	46	1	11	60	48	1	18	-1.26156	0.3797	32.1864	peak_47201|peak_58460
GLYMA_20G190600	5.14815	4.5799	4.5335	4.42094	0.0770197	0.550537	0.665652	120	94	34	16	97	131	37	47	-0.676574	1	15.9739	peak_86533|peak_107294
GLYMA_10G162100	6.06192	7.42783	6.61992	7.0636	-0.0561962	0.663561	0.759532	479	493	111	90	334	375	110	96	-1.67658	0.563109	29.0847	peak_43055|peak_53349
GLYMA_02G251900	5.33846	5.15815	5.36921	5.77033	-0.125962	0.243172	0.359467	171	119	36	73	91	127	39	43	0.676574	1	15.9739	peak_8276|NA
GLYMA_10G255600	5.16512	5.39458	5.21029	5.24929	-0.0254305	0.810846	0.87204	223	183	74	60	112	200	55	82	-0.676574	1	15.9739	peak_46183|peak_57223
GLYMA_19G071600	0.836072	0.567216	1.23401	1.18496	-0.831036	0.00163158	0.00525627	10	16	12	0	23	41	8	4	-2.76407	2.37e-08	3.49e-05	NA|peak_100829
GLYMA_13G303700	65.9751	66.6176	62.7744	64.0718	0.0239123	0.763133	0.837253	823	766	67	67	601	772	85	122	-0.67659	0.494127	35.003	peak_60307|peak_74636
GLYMA_06G024600	3.54376	2.92317	2.91319	2.84908	0.122425	0.395105	0.522282	144	204	39	28	105	115	43	49	0.323435	1	15.9739	peak_21448|peak_26635
GLYMA_06G122400	8.47984	6.25319	12.1793	11.6666	-0.740461	9.85e-08	7.98e-07	462	427	156	136	525	667	332	294	-0.676574	1	15.9739	peak_25008|peak_30961
GLYMA_12G226100	50.9308	43.9806	45.9996	42.6769	0.0549132	0.527016	0.644984	239	255	57	42	160	185	33	65	-1.67658	0.563109	29.0847	peak_54544|peak_67486
GLYMA_08G100300	2.4932	3.05539	2.79244	2.915	-0.0765106	0.544167	0.660344	90	81	7	25	80	72	25	60	0.323435	1	15.9739	peak_32029|peak_39716
GLYMA_09G271600	11.3136	10.909	8.90216	7.39694	0.405148	8.53e-05	0.000376046	212	225	29	8	196	171	34	42	-0.261538	1	15.9739	peak_41670|peak_51637
GLYMA_18G171900	2.24103	1.01962	2.43394	1.96622	-0.488295	0.0587775	0.114066	149	157	49	43	156	222	98	63	-0.676574	1	15.9739	peak_79788|peak_99001
GLYMA_05G130400	5.24415	5.60326	7.03571	6.109	-0.316706	0.0213754	0.0487271	413	409	91	46	296	415	112	166	0.323435	1	15.9739	peak_20151|peak_25118
GLYMA_11G037500	66.2852	58.7248	73.2522	68.2241	-0.220889	0.00579407	0.0159477	2793	2691	545	390	2287	2921	647	791	-0.676579	0.641669	25.1698	peak_46923|peak_58128
GLYMA_19G221600	0.992488	0.694015	0.603638	0.380657	0.721956	0.0166176	0.0394194	79	73	16	8	26	54	18	27	0.323435	1	15.9739	peak_82542|peak_102383
GLYMA_11G103900	35.3077	36.9469	29.0586	28.8693	0.27943	0.000435244	0.00162053	77	74	39	13	58	92	27	37	-0.676574	1	15.9739	peak_49811|peak_61572
GLYMA_08G080600	4.19727	4.0129	10.2702	10.0265	-1.34613	3.95e-17	1.59e-15	243	271	91	56	428	528	189	226	-0.676574	1	15.9739	peak_31849|peak_39500
GLYMA_04G078900	4.61831	4.56097	3.9976	4.03457	0.152248	0.338102	0.463267	134	98	65	43	67	125	137	98	0.00150969	1	15.9739	peak_15787|NA
GLYMA_06G124800	1.13279	1.20856	1.34937	1.56639	-0.352451	0.198029	0.305367	92	118	30	13	85	93	38	24	-0.676565	1	15.9739	peak_25032|peak_30984
GLYMA_06G296800	2.90194	3.0016	2.83231	3.03024	-0.0287478	0.84398	0.895368	116	180	48	18	116	127	61	51	-0.676574	1	15.9739	peak_23704|peak_29387
GLYMA_18G298300	314.557	312.667	198.818	200.925	0.609508	8.91e-12	1.52e-10	5690	5918	1288	1122	3014	3423	1863	2587	0.401443	0.563842	29.0954	peak_78692|peak_97585
GLYMA_10G225400	5.66225	5.45922	9.86444	7.94361	-0.720907	1.06e-07	8.52e-07	897	393	79	77	1046	1281	126	192	-1.09164	0.440355	33.6552	peak_45964|peak_56945
GLYMA_05G132800	27.7339	31.9243	34.5697	40.0729	-0.360804	7.82e-05	0.000347484	4630	4446	909	594	5256	6275	1380	1752	-0.676579	0.641669	25.1698	peak_20170|peak_25143
GLYMA_04G051600	18.3786	18.0656	15.8309	14.0596	0.244844	0.00966465	0.0248101	774	894	198	165	546	604	285	308	-0.676565	1	15.9739	peak_13391|peak_16624
GLYMA_04G095400	0.810052	0.446521	0.366577	0.685336	0.210517	0.595464	0.703559	32	36	6	8	18	18	7	7	0.676565	1	15.9739	peak_13796|NA
GLYMA_16G000800	0.972479	1.47032	0.844954	0.745965	0.582341	0.0774533	0.143181	153	157	40	14	72	123	27	33	-0.676579	0.641669	25.1698	peak_68816|peak_85160
GLYMA_03G171000	7.76149	7.45651	5.68999	5.30186	0.427819	0.00015698	0.000652626	129	198	48	48	90	128	59	94	-0.146049	0.82904	27.2087	peak_10057|peak_12527
GLYMA_19G102700	15.1757	12.4676	10.0861	12.967	0.219992	0.0866595	0.157026	103	122	30	15	68	103	19	31	-1.67658	0.563109	29.0847	peak_83597|peak_103651
GLYMA_10G149200	118.975	106.999	60.7169	58.8208	0.876525	5.04e-17	1.99e-15	4501	3880	1485	1287	1587	2072	944	1043	-0.676574	1	15.9739	peak_42981|peak_53256
GLYMA_02G095900	1.47082	1.06813	0.754342	0.660592	0.79445	0.000261696	0.00103074	198	205	9	34	99	104	34	24	-0.0916079	1	15.9739	peak_7043|peak_8695,peak_8696
GLYMA_07G210600	11.4518	9.97879	11.7749	12.4153	-0.217113	0.0204032	0.0468088	65	77	6	7	54	65	6	18	-0.261538	1	15.9739	peak_28242|peak_35082
GLYMA_17G228800	11.9016	11.9696	42.9189	42.6815	-1.88227	1.12e-31	5.43e-29	209	196	69	65	313	367	82	152	-0.676574	1	15.9739	peak_74031|peak_91782
GLYMA_01G240300	16.3512	15.6338	0.68995	0.997026	4.20293	1.6e-33	1.04e-30	395	428	139	73	32	19	6	4	2.26156	0.162202	21.7517	peak_3761|NA
GLYMA_15G012800	56.6326	56.7181	26.1692	25.9987	1.07921	2.65e-18	1.27e-16	2014	1948	497	405	845	1166	330	358	-0.676574	1	15.9739	peak_66825|peak_82739,peak_82740
GLYMA_09G231400	1.09024	1.23224	0.708134	0.711384	0.671644	0.000545984	0.00197603	204	155	40	31	129	134	34	51	0.323421	1	15.9739	peak_39152|peak_48529
GLYMA_03G180600	1.1117	1.40864	1.07019	0.969044	0.268419	0.280688	0.402086	38	34	11	5	24	20	9	9	0.676574	1	15.9739	peak_10149|NA
GLYMA_02G133600	1.64826	1.69104	1.8072	1.45205	-0.00641901	0.969833	0.980847	84	111	27	9	76	140	24	33	-0.676579	0.641669	25.1698	peak_7338|peak_9057
GLYMA_04G112300	10.1346	10.7103	8.26649	7.41937	0.370585	4.01e-05	0.000191	862	887	173	194	494	584	180	163	-1.67658	0.563109	29.0847	peak_13932|peak_17323
GLYMA_20G156100	0.939727	0.933539	0.444886	0.51644	0.919727	0.00385825	0.0112101	19	34	9	4	35	33	7	0	-3.26161	0.0152422	4.47863	peak_86183|peak_106885
GLYMA_10G278100	54.7409	55.0778	42.1262	41.619	0.350933	9.33e-06	5.1e-05	2728	2385	375	269	1900	2365	346	423	-0.676584	0.681876	23.9584	peak_44096|peak_54676
GLYMA_16G027700	10.1485	10.9826	12.76	13.9656	-0.376645	0.00113386	0.00380775	116	127	25	23	94	158	23	36	-0.676579	0.641669	25.1698	peak_69080|peak_85474
GLYMA_16G016600	1.33195	1.00967	0.699458	0.676955	0.719358	0.0013961	0.00457759	32	54	8	2	22	24	30	12	1.82596	0.00174011	0.809683	peak_68961|NA
GLYMA_12G208400	23.4035	21.774	14.5842	14.4858	0.594507	3.52e-10	4.49e-09	1424	1128	339	300	796	948	374	387	-0.676574	1	15.9739	peak_52578|peak_65020,peak_65021
GLYMA_08G246100	1.3442	1.19964	1.00031	0.982803	0.316401	0.0808871	0.148539	34	32	6	1	12	15	13	5	1.36298	0.00923798	3.07501	peak_36511|NA
GLYMA_11G017400	1.46032	2.06991	0.396508	0.137277	2.64514	7.68e-07	5.23e-06	44	25	0	0	20	16	0	9	0.676579	0.641669	25.1698	peak_46766|NA
GLYMA_03G104500	0.320595	0.328194	0.522289	0.512334	-0.70697	0.0777642	0.143627	12	15	5	8	26	17	2	8	-2.43148	4.65e-06	0.00452162	NA|peak_11839
GLYMA_08G265900	11.62	10.1183	15.4364	13.9205	-0.476602	8.2e-05	0.000362423	282	293	114	98	427	468	169	203	-0.676574	1	15.9739	peak_33508|peak_41503
GLYMA_16G040200	2.85532	2.42492	2.19826	2.32398	0.180577	0.380015	0.506736	109	96	10	4	54	68	7	18	0.0604074	1	15.9739	peak_69206|peak_85646
GLYMA_15G064300	21.6698	21.4114	18.6563	20.1103	0.112147	0.193065	0.29925	2039	2118	757	683	1249	1520	738	691	-0.676574	1	15.9739	peak_67317|peak_83297,peak_83298
GLYMA_03G123400	5.82442	6.34871	7.57432	7.63648	-0.359564	0.00211663	0.00661185	855	759	136	107	682	790	179	189	-0.676579	0.641669	25.1698	peak_11660|peak_14549
GLYMA_08G363500	1.19616	1.45327	2.31988	1.63848	-0.614902	0.0946824	0.169104	99	103	15	12	58	76	6	4	-2.67665	0.0171624	4.94774	peak_37397|peak_46344
GLYMA_05G025000	22.1748	22.5116	21.8055	20.9791	0.0228018	0.778013	0.848287	237	231	78	61	171	262	50	73	-1.67659	0.563108	31.1907	peak_19493|peak_24277
GLYMA_10G283300	5.91164	4.95018	5.08557	4.91895	0.0748494	0.581763	0.692098	200	143	40	22	91	124	53	48	0.323435	1	15.9739	peak_44149|peak_54735
GLYMA_08G286700	2.67783	3.00121	3.65234	4.07448	-0.480537	0.00535749	0.0149001	28	24	11	8	20	31	10	15	-0.676574	1	15.9739	peak_33671|peak_41716
GLYMA_05G163400	22.8303	21.0051	17.184	16.8099	0.324986	0.000367638	0.00139685	1217	1289	303	294	724	897	322	332	-0.676574	1	15.9739	peak_20443|peak_25457
GLYMA_06G238900	10.3995	9.29222	4.61007	5.42664	0.930525	1.33e-06	8.63e-06	64	60	40	9	9	20	12	17	0.0604029	1	15.9739	peak_23341|NA
GLYMA_02G187200	13.9066	12.0422	13.0513	11.8612	0.0153099	0.894856	0.931591	30	39	4	9	36	25	9	9	-0.676579	0.641669	25.1698	NA|peak_9572
GLYMA_03G102900	10.3749	10.231	12.2499	12.7233	-0.317433	0.000537704	0.00194989	364	435	118	118	321	333	212	197	-0.676574	1	15.9739	peak_9497|peak_11830
GLYMA_18G133000	3.03408	2.77747	4.30443	4.44938	-0.632072	7.33e-06	4.1e-05	174	182	41	47	120	185	83	113	0.153512	0.84077	27.4171	peak_79590|NA
GLYMA_04G047900	4.65455	5.02199	6.30017	6.13221	-0.400145	0.000309371	0.00119625	90	70	29	23	113	131	39	46	-0.676574	1	15.9739	peak_13372|peak_16600
GLYMA_09G078300	6.30156	6.54687	8.88587	8.42415	-0.469496	4.31e-06	2.53e-05	702	669	82	90	705	861	202	168	-0.0916079	1	15.9739	peak_40296|peak_49921,peak_49922
GLYMA_08G232900	23.0053	23.8752	18.8909	18.5108	0.286315	0.000768473	0.00268275	1700	1595	281	318	1376	1757	408	503	-0.676579	0.641669	25.1698	peak_36407|peak_45073,peak_45074
GLYMA_04G012500	5.69081	5.18777	4.50827	4.68248	0.201571	0.169006	0.269602	170	191	63	49	79	107	53	76	0.261527	0.66161	24.3884	peak_15205|NA
GLYMA_01G149900	16.3406	17.3254	16.0571	14.8672	0.0830598	0.432945	0.558594	103	164	19	13	145	144	11	15	-1.89903	0.0520934	11.0587	peak_89208|peak_110649
GLYMA_08G284700	5.39441	6.01046	4.76572	5.44941	0.122031	0.426021	0.551807	150	162	71	61	110	138	55	74	-1.09161	0.114004	18.5697	peak_36753|peak_45506
GLYMA_01G134200	3.14624	3.3483	2.88627	1.89516	0.398451	0.0340162	0.0721215	108	88	8	3	96	106	22	12	0.545843	0.750378	25.6951	peak_949|peak_1205
GLYMA_14G084700	43.4599	41.7291	33.0118	30.3399	0.38618	3.11e-06	1.88e-05	1684	1630	333	271	784	968	230	226	-0.676579	0.641669	25.1698	peak_63462|peak_78511
GLYMA_09G045900	1.78585	1.86518	1.93958	1.21932	0.164365	0.55218	0.667126	144	145	43	15	158	184	47	51	-1.67658	0.563109	29.0847	peak_40041|peak_49614
GLYMA_13G298000	7.79308	6.86158	6.24243	5.76838	0.243908	0.0225823	0.0510107	38	36	3	6	29	24	18	22	-1.32345	0.0149375	4.50582	NA|peak_74567
GLYMA_03G071700	12.8892	11.394	13.0204	13.8102	-0.186021	0.0402808	0.0832707	165	138	38	43	185	197	51	77	-0.676574	1	15.9739	peak_9283|peak_11551
GLYMA_03G226000	2.09825	2.03783	5.08525	4.84344	-1.3032	1.97e-13	4.45e-12	141	198	60	27	88	74	46	61	0.0604025	1	15.9739	peak_10574|peak_13156
GLYMA_05G008500	1.18325	1.16249	0.815941	0.805098	0.492027	0.00445663	0.0127248	378	321	107	97	174	217	120	123	-0.676574	1	15.9739	peak_19338,peak_17217,peak_17218|peak_24075,peak_21479
GLYMA_13G298300	11.9509	12.4942	11.3299	10.7186	0.109353	0.201745	0.309723	478	434	114	115	371	471	137	161	-0.676574	1	15.9739	peak_57259|peak_70875
GLYMA_18G001300	0.556931	0.748931	1.3726	1.18401	-1.00164	0.000202556	0.000821076	59	46	12	8	76	94	29	28	0.323435	1	15.9739	peak_78734|peak_97641
GLYMA_20G211200	10.8592	10.7911	15.0659	16.8336	-0.598818	4.14e-09	4.3e-08	184	105	18	34	213	193	48	56	-0.676579	0.641669	25.1698	peak_88604|peak_109839
GLYMA_09G158200	42.2538	40.939	49.7201	46.6554	-0.252869	0.00105726	0.00357451	4487	4234	741	692	4547	5621	1240	1394	-0.676579	0.641669	25.1698	peak_40764|peak_50539
GLYMA_19G204100	7.12842	8.36454	6.29574	6.48011	0.241279	0.0386024	0.0803793	143	160	28	42	64	101	56	48	-0.676574	1	15.9739	peak_84437|peak_104664
GLYMA_03G027600	3.9173	3.23897	3.38082	4.6951	-0.215114	0.211173	0.32093	142	159	35	9	127	193	35	71	0.323435	1	15.9739	peak_11095|peak_13796
GLYMA_09G280900	1.30447	1.032	1.68034	1.88216	-0.650333	0.00826179	0.0216756	27	7	11	2	27	26	8	4	-1.67659	0.563108	31.1907	NA|peak_51740
GLYMA_16G198200	5.17708	4.32764	4.18101	4.58217	0.0743041	0.477602	0.600924	189	170	85	47	80	119	80	82	0.161991	0.808085	27.1727	peak_71912|NA
GLYMA_09G104600	0.489206	0.481539	0.686285	0.689812	-0.541174	0.0759778	0.140824	22	22	2	8	29	57	1	6	-3.48401	0.00663521	2.35424	peak_38181|peak_47337
GLYMA_09G038900	2.48531	2.92198	0.659119	0.977985	1.6869	2.4e-09	2.63e-08	117	161	19	38	90	87	13	11	-2.67661	0.0759207	13.8603	peak_37761|peak_46793
GLYMA_04G167500	3.61293	3.18645	1.42009	1.66904	1.09533	1.68e-06	1.07e-05	180	203	33	24	56	66	73	68	1.70196	0.00941284	3.12631	peak_14300|peak_17819
GLYMA_14G124700	1.20587	0.773733	1.39052	1.78013	-0.724992	0.000408848	0.00153245	43	74	13	11	70	83	10	23	-1.67659	0.563108	38.0108	peak_63784|peak_78877
GLYMA_08G188200	3.06711	3.59189	4.24222	4.25829	-0.38883	0.00995999	0.0254515	148	122	49	18	163	181	32	71	-1.67659	0.563108	31.1907	peak_32816|peak_40641
GLYMA_19G219100	3.58597	4.21106	2.53342	2.86696	0.493467	0.00734593	0.0195888	141	136	39	23	84	123	30	40	-0.676574	1	15.9739	peak_82507|peak_102343
GLYMA_01G200900	1.75953	1.569	1.29194	1.20209	0.372618	0.0913939	0.164297	67	90	15	13	60	91	8	8	-2.2616	0.0615632	12.4406	peak_3411|peak_4244
GLYMA_04G026200	6.26467	6.16838	6.85589	6.09586	-0.100081	0.385025	0.512074	42	31	26	7	16	16	7	9	-1.26154	0.0641552	12.7735	NA|peak_19154
GLYMA_12G112900	17.6446	21.0281	40.7168	36.6703	-1.03764	2.77e-16	9.85e-15	148	165	16	15	164	211	44	117	1.32345	0.655228	24.4281	peak_53759|peak_66475
GLYMA_18G076100	0.742233	0.616362	0.683986	0.482069	0.17225	0.575166	0.686209	58	58	12	6	79	90	38	30	0.323435	1	15.9739	peak_77169|peak_95557
GLYMA_17G221200	7.42403	8.38902	5.13107	5.03653	0.598655	0.000343818	0.00131552	322	337	37	106	341	352	60	99	-1.67658	0.563109	29.0847	peak_73944|peak_91676
GLYMA_09G185500	17.3859	20.1662	11.4401	11.1754	0.693878	6.67e-09	6.63e-08	105	103	33	30	26	48	6	9	-2.26156	0.162202	21.7517	peak_40964|peak_50807
GLYMA_18G037300	23.9579	26.1168	21.8645	21.5272	0.168027	0.0423947	0.0869003	2076	1828	235	359	1798	2202	407	378	-1.26156	0.3797	32.1864	peak_79013|peak_98014,peak_98015
GLYMA_08G008700	0.545121	0.68682	0.761202	1.17129	-0.677685	0.0290637	0.0632165	55	41	2	11	52	56	30	16	0.323444	1	15.9739	peak_34427|peak_42698
GLYMA_09G022100	6.90106	6.09519	4.89631	3.87282	0.522683	0.000567215	0.00204324	58	91	24	17	59	64	13	26	1.67659	0.563108	31.1907	peak_37613|NA
GLYMA_10G053800	11.1319	10.9891	5.44267	5.09201	1.02871	4.65e-11	7.01e-10	434	324	90	58	184	174	54	38	-0.676579	0.641669	25.1698	peak_44746|peak_55452
GLYMA_18G249800	3.34874	3.44864	5.59707	4.90855	-0.668045	1.34e-06	8.72e-06	371	344	89	38	325	361	142	210	0.323435	1	15.9739	peak_78317|peak_97092
GLYMA_12G110500	2.15072	2.49327	2.11913	1.90088	0.169799	0.332481	0.457583	96	119	26	8	74	84	31	27	0.323435	1	15.9739	peak_51987|peak_64251
GLYMA_06G069300	9.77849	10.9625	11.1858	11.0633	-0.139179	0.170792	0.27194	411	347	213	116	404	435	171	227	-1.20709	0.0513374	11.2984	peak_89624,peak_21855|peak_27116,peak_111211
GLYMA_14G069000	16.15	14.7687	12.0126	11.7988	0.334821	0.00149873	0.00487539	90	75	20	17	70	62	50	47	0.410903	0.545858	37.5186	peak_61568|peak_76136
GLYMA_17G252400	1.52616	1.47284	1.44594	2.27103	-0.345213	0.14963	0.24449	43	62	17	23	49	80	17	34	-0.676574	1	15.9739	NA|peak_92055
GLYMA_07G166800	7.47665	7.69853	9.3523	9.01571	-0.314974	0.02592	0.0573379	64	39	3	8	68	83	9	2	-2.09169	0.0276202	7.13223	peak_27925|peak_34660
GLYMA_18G172300	75.1313	71.39	45.4334	46.5901	0.629911	5.68e-12	1e-10	3458	3245	886	788	1977	2353	762	954	-0.676574	1	15.9739	peak_77753|peak_96377
GLYMA_12G046200	15.08	13.701	31.9676	30.5271	-1.16041	6.24e-21	4.71e-19	2532	2378	654	655	2696	3417	1268	1359	-0.676574	1	15.9739	peak_51462|peak_63598
GLYMA_14G012400	1.61583	1.41263	1.11026	1.53755	0.153803	0.333261	0.458458	16	23	20	10	19	28	9	7	-2.52458	0.000134742	0.0909938	NA|peak_77800
GLYMA_14G056200	0.708036	0.501797	0.240308	0.174716	1.48036	0.000435077	0.00162009	38	28	9	5	23	24	10	24	0.493366	0.54634	37.4907	peak_61440|NA
GLYMA_17G065700	1.66449	1.83842	1.64343	1.90202	-0.0543302	0.700379	0.788942	122	112	20	22	82	96	30	27	0.323421	1	15.9739	peak_72751|peak_90182
GLYMA_05G037500	6.91014	6.92489	9.63219	10.5506	-0.584144	1.41e-07	1.1e-06	218	240	38	30	247	294	42	75	-0.676593	0.641667	31.7687	peak_17513|peak_21821
GLYMA_17G241300	1.62542	1.93823	3.61475	3.4925	-1.03067	5.54e-06	3.18e-05	195	230	45	16	389	439	47	107	-1.26156	0.3797	32.1864	peak_74158|peak_91938
GLYMA_08G032300	1.55142	1.39836	1.45166	1.50776	-0.0462861	0.828907	0.884864	118	155	50	34	114	122	70	58	-0.676574	1	15.9739	peak_31398|peak_38954
GLYMA_17G233900	1.86914	2.01858	2.72947	2.4097	-0.4417	0.00362528	0.0106324	79	78	27	19	96	80	48	45	-0.676574	1	15.9739	peak_74100|peak_91861
GLYMA_20G181200	1.75458	1.9896	1.67694	1.70216	0.11035	0.636853	0.737449	52	39	30	16	53	61	22	60	-0.869214	0.29029	29.7756	peak_86426|peak_107164
GLYMA_14G003400	150.949	139.026	283.751	280.89	-1.00303	4.86e-20	3.02e-18	4594	4383	1814	1975	5373	6481	3337	3640	-0.828573	0.240402	26.1431	NA|peak_75412
GLYMA_13G030600	1.73877	1.81472	2.22668	2.41519	-0.423704	0.00353672	0.010405	46	29	7	2	70	80	25	35	0.908406	1	15.9739	peak_58058|peak_71888,peak_71889
GLYMA_08G169300	0.539718	0.470778	0.856722	0.936662	-0.862333	0.0287554	0.0626449	11	18	10	1	24	34	6	4	-2.26156	0.162202	21.7517	NA|peak_40425
GLYMA_18G255600	7.70621	6.38452	5.36872	5.21093	0.369441	0.00138369	0.00454623	106	143	24	26	67	63	41	38	-0.676565	1	15.9739	peak_78362|peak_97158
GLYMA_13G102200	0.805235	1.00769	0.236365	0.540098	1.19112	0.000562842	0.00202963	42	34	13	8	7	7	0	1	3.67667	0.00284958	1.18482	peak_58605|NA
GLYMA_08G045100	25.1788	21.817	31.8882	32.6291	-0.499767	1.25e-07	9.94e-07	1801	2029	537	579	2652	3132	1105	1654	-0.676574	1	15.9739	peak_34749|peak_43079,peak_43080
GLYMA_15G026500	73.6686	66.7325	275.328	276.763	-2.01732	2.54e-33	1.53e-30	45	61	13	4	69	49	44	40	0.908409	0.145972	22.4983	peak_64804|peak_80138
GLYMA_12G017800	13.1999	10.5167	14.4486	12.7296	-0.241705	0.0448576	0.0910388	372	419	79	88	358	453	80	138	-1.67658	0.563109	29.0847	peak_52985|peak_65544
GLYMA_02G145000	0.561575	0.412738	0.47438	0.469249	-1.58e-05	0.999961	0.999968	8	9	3	2	13	18	4	2	-2.26156	0.162202	21.7517	NA|peak_9211
GLYMA_17G063700	21.7842	19.4131	13.938	13.1992	0.5594	1.76e-06	1.11e-05	73	36	14	2	41	69	0	25	-0.676579	0.641669	25.1698	peak_72735|peak_90160
GLYMA_09G198800	3.84306	4.08784	3.27792	3.22301	0.247673	0.0681569	0.128889	267	219	44	55	165	253	49	57	-1.67658	0.563109	29.0847	peak_38838|peak_48172
GLYMA_05G050600	2.22073	1.84022	1.2245	1.58014	0.491704	0.0416732	0.0856553	362	361	75	69	155	246	63	78	0.323435	1	15.9739	peak_19659|peak_24487
GLYMA_08G015800	0.755901	1.07144	1.10515	1.41023	-0.490054	0.077741	0.143605	32	27	12	8	36	23	4	4	-2.67662	0.0759197	14.0228	NA|peak_42785
GLYMA_15G153600	3.90935	4.95847	4.38211	4.26845	8.56e-05	0.99947	0.999762	177	167	51	63	197	218	95	73	-0.676574	1	15.9739	peak_65903|peak_81487
GLYMA_12G015400	30.4576	28.9707	21.1694	23.7978	0.361592	3.22e-05	0.00015623	2282	1996	530	584	1595	1820	630	650	-0.676574	1	15.9739	peak_52962|peak_65524
GLYMA_13G076100	1.35396	1.91915	4.31964	3.29333	-1.2504	5.88e-07	4.1e-06	118	99	29	24	180	214	79	56	-0.676574	1	15.9739	peak_55208,peak_55209|peak_68338
GLYMA_06G146200	3.48964	3.82217	3.18708	3.75757	0.037684	0.878694	0.920178	149	193	32	35	129	130	51	47	0.323435	1	15.9739	peak_22648|peak_28059
GLYMA_13G207400	10.6117	10.0276	10.768	13.8054	-0.290633	0.0528076	0.104386	19	37	8	2	21	23	1	9	0.676579	0.641669	25.1698	peak_59501|NA
GLYMA_18G044000	0.665443	0.695709	0.638151	0.614898	0.0797897	0.656248	0.753565	28	24	0	6	21	27	7	8	0.0916079	1	15.9739	peak_79076|NA
GLYMA_18G276500	3.2298	3.56069	3.48834	3.86603	-0.152376	0.241077	0.357026	108	112	27	14	115	111	13	42	-0.676579	0.641669	25.1698	peak_78514|peak_97373
GLYMA_17G094300	7.921	7.40202	11.5786	10.8967	-0.59411	4.94e-09	5.04e-08	140	91	58	43	142	134	133	142	0.0916025	1	15.9739	peak_72959|NA
GLYMA_06G064500	2.91671	2.43191	2.98145	3.24182	-0.26079	0.205053	0.313854	209	197	48	50	243	273	85	89	-0.676574	1	15.9739	peak_21808|peak_27056
GLYMA_02G035600	67.3315	55.6762	47.853	52.2301	0.253975	0.00135172	0.0044571	1006	1297	297	175	903	886	199	405	-0.676565	1	15.9739	peak_6568|peak_8096
GLYMA_12G178900	5.80519	5.57862	4.35466	4.32871	0.349585	0.00670802	0.0181367	433	401	132	110	190	261	87	139	-0.676574	1	15.9739	peak_52334|peak_64717
GLYMA_04G212000	17.6223	14.4803	10.055	9.00311	0.707067	1.15e-06	7.58e-06	950	967	191	182	482	566	125	150	-0.676579	0.641669	25.1698	peak_14690|peak_18356
GLYMA_07G146300	5.18026	5.36485	4.09178	3.57109	0.419785	0.00284853	0.00861053	146	102	84	54	87	102	52	56	-1.32865	0.0550786	11.5438	peak_27787|peak_34493
GLYMA_20G018400	1.45937	1.8223	0.792497	1.35227	0.581018	0.0793702	0.14616	46	27	13	2	18	33	2	8	-2.26156	0.162204	21.1366	NA|peak_105528
GLYMA_19G002600	0.766002	1.39942	1.38657	2.01621	-0.67329	0.0419102	0.0860786	30	23	11	6	46	61	5	2	-3.84661	0.00121058	0.580709	NA|peak_100252
GLYMA_05G059000	1.09049	0.878426	1.14553	1.20996	-0.301707	0.164113	0.263504	26	39	4	0	26	32	11	10	1.90843	0.261621	27.7247	peak_17704|peak_22069
GLYMA_16G068000	14.2352	12.9406	10.9294	11.3735	0.243338	0.00575931	0.0158652	77	109	57	31	60	59	35	49	0.846493	0.224181	24.9791	peak_71117|NA
GLYMA_16G149700	9.42906	8.75903	7.52144	6.67033	0.315193	0.0308754	0.0664653	232	186	78	58	90	77	21	51	-0.676574	1	15.9739	peak_71656|peak_88789
GLYMA_06G174900	12.9	13.7005	11.5739	11.7364	0.151575	0.113989	0.196598	754	687	68	61	568	687	92	109	-0.261552	1	15.9739	peak_25537|peak_31534
GLYMA_15G102400	6.25087	6.30058	6.56996	6.15662	-0.0602546	0.523201	0.641861	76	88	41	10	52	102	38	28	-0.676574	1	15.9739	peak_67618,peak_90527|peak_112367,peak_83652
GLYMA_08G122000	1.52245	1.61042	1.67818	1.55079	-0.0830962	0.580366	0.69084	447	400	73	55	318	391	75	90	-0.676579	0.641669	25.1698	peak_32232,peak_32233,peak_32234|peak_39964
GLYMA_13G311300	1.08726	0.689836	0.809731	0.876064	0.0280042	0.90243	0.936552	45	52	18	11	34	32	3	33	-0.676574	1	15.9739	peak_60356|peak_74697
GLYMA_13G322700	7.45926	7.76193	5.40091	6.36091	0.333827	0.0231889	0.0521881	38	49	13	14	30	31	13	13	-0.676574	1	15.9739	peak_60461|peak_74818
GLYMA_14G045300	9.04618	9.87698	7.17778	6.60918	0.417486	0.00301794	0.00905383	418	413	57	22	287	335	39	55	-0.67659	0.494127	35.003	peak_61357|peak_75904
GLYMA_17G157700	10.9505	9.69027	8.01636	8.01903	0.3218	0.00030818	0.00119221	316	340	111	90	168	228	111	128	0.676574	1	15.9739	peak_73561|NA
GLYMA_09G283000	0.857395	0.56714	0.558721	0.870467	-0.0482743	0.844322	0.895529	17	36	4	4	23	25	5	16	0.323435	1	15.9739	peak_89964|NA
GLYMA_10G202200	0.630765	0.32724	0.443276	0.404599	0.122251	0.666164	0.761482	36	38	20	2	30	38	0	18	-1.67659	0.563108	31.1907	NA|peak_53838
GLYMA_20G189200	1.46541	1.44712	1.2331	1.02758	0.323133	0.0657498	0.125126	403	481	76	61	293	314	86	116	0.323435	1	15.9739	peak_90941,peak_90939,peak_88416|peak_112900,peak_112895,peak_109612,peak_112901,peak_112896,peak_109613,peak_109614,peak_112902,peak_112897
GLYMA_19G015800	1.83897	2.13269	1.61144	1.36725	0.375749	0.048746	0.0976992	186	192	35	50	117	132	66	104	0.240978	0.840834	27.3735	peak_83084|peak_103009
GLYMA_18G240200	1.03662	0.773335	0.622181	0.646224	0.465449	0.133858	0.223716	25	57	11	10	28	31	50	45	1.64537	0.0868607	15.6544	peak_78223|NA
GLYMA_04G001700	127.059	125.767	110.932	110.579	0.150348	0.048314	0.096951	6599	4096	1129	830	4967	6226	1845	2103	0.323435	1	15.9739	peak_15113,peak_15114|peak_18891
GLYMA_05G066700	11.6496	10.7785	11.625	11.5864	-0.0910586	0.349697	0.475567	763	756	54	54	558	742	88	66	-0.676595	0.522391	36.2577	peak_19766|peak_24645
GLYMA_13G324700	0.917966	0.624555	0.797589	1.32546	-0.500459	0.135403	0.225783	24	47	23	2	57	44	17	24	-0.676574	1	15.9739	NA|peak_71175
GLYMA_02G093500	1.77461	1.82423	0.924618	1.12266	0.775296	1.46e-05	7.68e-05	220	238	40	37	134	138	28	50	-0.676579	0.641669	25.1698	peak_4565|peak_5654
GLYMA_13G058400	7.21035	7.0147	2.97381	2.91713	1.23004	7.63e-12	1.31e-10	625	632	133	91	253	299	75	96	-0.676579	0.641669	25.1698	peak_55042|peak_68118
GLYMA_08G258700	10.5401	8.94595	7.17409	6.80572	0.435666	1.91e-06	1.2e-05	1736	1564	257	262	963	1259	334	347	-0.676579	0.641669	25.1698	peak_33453|peak_41440,peak_41441
GLYMA_17G018200	4.27415	3.20325	8.00359	7.39846	-1.08687	8.09e-07	5.48e-06	58	67	20	19	131	130	75	56	-0.676574	1	15.9739	NA|peak_89569
GLYMA_17G128300	4.04628	4.37858	3.56765	4.98159	-0.0570861	0.675512	0.769317	120	132	56	26	124	132	38	88	-0.676574	1	15.9739	peak_75568|peak_93595
GLYMA_10G073300	5.90201	5.44569	5.50359	4.75235	0.103249	0.366393	0.492548	140	180	18	25	130	152	15	26	-1.6766	0.213114	24.2298	peak_42530|peak_52662
GLYMA_12G035800	20.0901	18.9234	19.7215	15.0358	0.123493	0.276567	0.397472	36	21	5	5	45	39	7	21	0.323435	1	15.9739	peak_53168|peak_65754
GLYMA_07G029600	1.20178	1.10724	1.43575	1.2201	-0.244352	0.340517	0.465808	44	57	15	18	52	87	16	23	-1.67659	0.563108	31.1907	peak_29051|peak_36113
GLYMA_07G065000	0.226454	0.298905	0.296698	0.243287	-0.0759501	0.703342	0.791295	190	220	33	41	133	137	45	46	0.323435	1	15.9739	peak_27122|peak_33608
GLYMA_U008300	0.969528	0.77811	0.865469	0.584294	0.220994	0.318706	0.443021	61	66	7	16	43	60	13	9	-0.676593	0.641667	31.7687	peak_89093|peak_110470
GLYMA_20G159900	6.78138	6.69536	4.11432	4.51071	0.604003	4.43e-06	2.6e-05	173	190	20	48	111	80	22	38	-0.676579	0.641669	25.1698	peak_88115|peak_109283
GLYMA_19G249000	21.558	19.3984	34.1072	31.5778	-0.723594	1e-12	2.03e-11	792	666	232	195	1052	1379	717	668	-0.676574	1	15.9739	peak_90876,peak_84887|peak_112808,peak_105165
GLYMA_13G162300	2.24753	1.74669	1.82505	1.91927	0.0486997	0.786237	0.854171	105	94	68	46	84	71	39	51	1.41354	0.0692168	13.521	peak_59151|NA
GLYMA_19G097300	1.60729	1.63695	1.37712	1.28932	0.242304	0.198363	0.305782	74	93	30	14	35	62	25	12	-0.676574	1	15.9739	peak_83566|peak_103609
GLYMA_19G053100	42.4734	43.6583	40.4176	40.853	0.0442461	0.615913	0.720274	1313	1089	183	204	1307	1395	352	357	-0.676579	0.641669	25.1698	peak_81151|peak_100697
GLYMA_04G090300	8.97975	9.14416	13.0927	12.3961	-0.531756	1.35e-05	7.11e-05	443	485	158	146	499	594	245	290	-0.676574	1	15.9739	peak_13742|peak_17073
GLYMA_19G121700	10.4328	11.7423	8.31609	7.83885	0.418632	2.17e-05	0.00010954	1544	1606	341	194	1149	1253	285	400	-0.676579	0.641669	25.1698	peak_81603|peak_101289
GLYMA_02G149800	7.44903	6.91888	7.23429	8.08743	-0.133389	0.229763	0.343411	53	78	10	10	67	57	20	8	-0.676579	0.641669	25.1698	peak_5008|peak_6208
GLYMA_06G016200	28.3674	26.2895	27.0323	26.2836	-0.00581493	0.949105	0.96763	1111	1154	177	164	926	1173	261	194	-0.676593	0.641667	31.7687	peak_24099|peak_29888
GLYMA_20G035300	3.19795	2.43703	3.80936	3.60745	-0.441554	0.0145454	0.0352149	289	314	44	66	327	349	54	58	-1.26156	0.3797	32.1864	peak_87281,peak_87282|peak_108229,peak_108230
GLYMA_08G074500	3.77776	3.43946	2.95044	2.8849	0.264516	0.0155477	0.0372454	769	736	231	172	535	621	169	230	-0.676574	1	15.9739	peak_35008|peak_43402
GLYMA_06G219900	4.61952	4.1158	22.9357	25.3853	-2.50716	1.6e-24	2.16e-22	21	40	5	0	131	129	46	67	1.32346	0.655228	24.7243	peak_23228|peak_28792
GLYMA_18G270900	2.76598	3.22424	4.31974	4.87385	-0.653781	7.99e-06	4.44e-05	131	151	37	39	209	268	84	69	-0.676588	1	15.9739	peak_78456|peak_97298
GLYMA_04G221000	0.68842	0.626871	0.802058	0.451825	0.021548	0.928574	0.954356	57	54	22	5	37	45	46	31	0.738479	0.381593	31.3565	peak_16767|NA
GLYMA_01G075300	6.51934	5.42855	4.41658	4.15037	0.43501	0.0248684	0.055379	75	122	20	9	54	75	21	25	0.323435	1	15.9739	peak_619|peak_753
GLYMA_06G066900	7.05178	6.56805	5.81151	5.73532	0.196693	0.0238668	0.0534297	296	320	106	107	163	184	87	121	-0.676574	1	15.9739	peak_24521|peak_30395
GLYMA_06G142000	2.04961	1.31202	1.61568	1.41707	0.098305	0.685967	0.777629	30	25	14	1	24	36	5	13	-1.67659	0.563108	31.1907	peak_22614|peak_28020
GLYMA_10G139800	5.91712	5.31415	6.5327	4.63376	-0.0366235	0.825162	0.882465	169	192	56	28	98	95	43	68	0.676574	1	15.9739	peak_42887|NA
GLYMA_10G027800	4.37428	4.99465	3.16722	3.01548	0.561334	7.37e-05	0.000330052	55	119	34	13	36	62	11	41	-0.676574	1	15.9739	peak_42075|peak_52141
GLYMA_19G081500	1.60696	0.921951	0.467489	0.356073	1.55627	2.04e-05	0.000103492	59	57	18	4	12	29	10	15	0.323435	1	15.9739	peak_83492|NA
GLYMA_06G153800	0.871491	1.16262	0.501094	1.33006	0.127111	0.742016	0.821399	67	83	27	14	44	38	20	17	-0.676574	1	15.9739	peak_25307|peak_31283
GLYMA_01G172000	2.0227	2.37151	2.50193	2.1972	-0.134673	0.399874	0.527268	163	129	34	37	158	206	73	69	-0.676574	1	15.9739	peak_3138|peak_3896
GLYMA_15G091900	80.8469	74.6912	65.7865	68.5181	0.170138	0.0306195	0.0660305	2510	2348	795	741	1755	2337	901	1017	-0.676574	1	15.9739	peak_65327|peak_80835,peak_80836
GLYMA_08G164100	123.152	113.107	58.8674	60.5446	0.942641	9.16e-19	4.71e-17	3572	3584	1238	784	1642	1944	602	905	-0.676574	1	15.9739	peak_35861,peak_35862|peak_44426
GLYMA_05G243300	5.50975	6.02638	12.7691	10.8645	-1.07325	3.42e-11	5.29e-10	228	248	65	43	262	328	82	155	-0.676574	1	15.9739	peak_21199|peak_26331
GLYMA_17G111400	23.0378	24.2673	21.0836	21.7976	0.10244	0.202442	0.310504	59	43	42	53	33	35	18	46	1.26153	0.198343	23.8511	peak_73131,peak_90616|NA
GLYMA_06G031900	0.98317	1.02196	1.49493	1.79299	-0.749923	0.000212396	0.000855649	33	31	5	2	29	43	19	15	-0.908406	1	15.9739	NA|peak_30061
GLYMA_19G169600	3.08806	2.52016	2.3303	2.64655	0.12933	0.402921	0.530026	94	107	23	32	80	66	30	48	0.676574	1	15.9739	peak_82047|NA
GLYMA_19G088700	9.52659	8.15447	9.27952	9.83088	-0.154668	0.217757	0.328686	388	393	59	83	315	312	61	84	-0.676579	0.641669	25.1698	peak_81376|peak_100978
GLYMA_05G145800	8.36849	7.71352	6.91544	6.82578	0.18525	0.0255992	0.0567881	271	283	65	65	154	202	70	108	-0.676574	1	15.9739	peak_18358|peak_22862
GLYMA_08G366200	4.6113	4.27678	2.59687	3.01832	0.621811	0.000183811	0.000752428	302	249	47	37	172	211	69	46	-0.676579	0.641669	25.1698	peak_37415|peak_46368
GLYMA_11G059900	0.948149	0.895959	1.44168	1.36904	-0.64683	0.0308237	0.0663755	6	12	1	3	22	21	5	17	-0.676574	1	15.9739	NA|peak_58413
GLYMA_10G130400	0.856257	0.669621	0.737559	0.766061	-0.0231063	0.941718	0.962652	21	23	1	1	31	48	8	4	-0.323445	0.777122	26.5033	NA|peak_55977
GLYMA_12G198400	0.59953	0.519319	1.89916	1.3526	-1.57433	5.56e-05	0.000256296	13	6	0	0	45	25	11	10	-1.67659	0.563108	31.1907	NA|peak_64916
GLYMA_05G160500	2.70149	2.26596	1.94504	1.67779	0.409731	0.0443739	0.0901956	197	158	8	22	125	159	26	19	-0.67659	0.494127	35.003	peak_20429|peak_25443
GLYMA_08G139400	7.75352	8.76335	9.31994	8.59394	-0.155282	0.0930682	0.166708	1075	847	129	100	799	949	176	196	-0.0916218	1	15.9739	peak_35611|peak_44116,peak_44117
GLYMA_20G187700	7.61592	8.4639	8.32648	8.50553	-0.103829	0.330175	0.455148	182	171	72	20	109	103	42	83	-0.676574	1	15.9739	peak_88385|peak_109579
GLYMA_01G147600	3.6834	4.2265	4.38147	4.30346	-0.17211	0.331375	0.456479	232	258	24	6	195	233	12	31	-0.6766	0.554476	37.7958	peak_1027|peak_1310
GLYMA_05G222500	0.539718	0.666936	0.811631	0.74933	-0.406443	0.153945	0.25022	36	26	5	1	42	35	0	4	-2.26166	0.00377811	1.51361	peak_19033|peak_23670
GLYMA_08G119700	4.6699	4.23347	2.78336	2.29132	0.766829	4.34e-07	3.1e-06	113	135	31	91	66	63	56	50	0.483922	0.598188	30.6132	peak_32219|NA
GLYMA_03G159100	38.4298	37.1364	53.0742	63.0639	-0.660055	4.1e-10	5.17e-09	174	195	24	33	134	164	39	72	0.323435	1	15.9739	peak_11980|peak_14927
GLYMA_19G246800	0.881636	1.13605	0.638353	0.753433	0.500507	0.0916991	0.164738	18	41	4	16	25	48	2	24	-0.676574	1	15.9739	NA|peak_105140
GLYMA_12G136800	5.96052	5.59139	5.10579	4.54376	0.217608	0.0202525	0.0465408	175	132	58	45	98	144	32	50	-0.676574	1	15.9739	peak_52118,peak_52120|peak_64420
GLYMA_08G094500	13.6231	14.4542	9.65622	9.70584	0.497087	7.87e-07	5.35e-06	235	295	68	27	108	158	42	54	0.323435	1	15.9739	peak_31983|peak_39660
GLYMA_04G033500	0.661896	0.524581	2.22619	2.02319	-1.881	2.4e-11	3.8e-10	77	79	13	7	185	235	50	21	-0.676584	0.681876	23.9584	peak_13226|peak_16404
GLYMA_16G062300	3.17231	3.27689	2.48271	2.3506	0.375967	0.0057906	0.0159395	361	295	61	74	192	248	78	77	-0.676565	1	15.9739	peak_69377|peak_85863
GLYMA_13G157000	5.09871	5.4705	2.82649	2.63615	0.911156	2.29e-05	0.000114757	140	181	30	22	57	118	21	19	-0.676579	0.641669	25.1698	peak_55988|peak_69291
GLYMA_20G248000	2.22036	2.47115	1.32186	1.57702	0.657501	0.000191067	0.000779134	157	186	70	42	49	77	23	75	-0.0916013	1	15.9739	peak_88878|peak_110176
GLYMA_09G241600	6.95443	7.10537	8.5116	7.56621	-0.233831	0.0631969	0.121161	23	13	22	5	35	43	5	12	-3.21265	2.57e-08	3.72e-05	NA|peak_51378
GLYMA_20G090500	0.401429	0.461796	0.189559	0.452833	0.396241	0.273967	0.39467	32	30	7	17	25	26	1	21	-0.676574	1	15.9739	NA|peak_106184
GLYMA_19G160400	89.0893	79.7923	78.8963	81.0273	0.0364796	0.646951	0.746106	4935	3548	1516	1254	4256	5196	2021	2493	-0.676574	1	15.9739	peak_84111|peak_104246
GLYMA_05G248900	3.37278	2.99686	4.37388	4.31575	-0.490079	0.00104286	0.00353053	119	88	27	19	66	113	26	46	-0.676574	1	15.9739	peak_21259|peak_26396
GLYMA_09G232800	2.70943	2.56029	1.24433	1.03044	1.16763	2.08e-09	2.3e-08	193	163	39	11	88	118	37	13	-0.67657	0.64167	24.5758	peak_41399|peak_51301
GLYMA_20G155100	4.53238	4.2829	1.17713	0.722456	2.16013	2.14e-11	3.42e-10	18	41	2	4	0	10	0	0	1.60886	0.00234215	1.03808	peak_88073|NA
GLYMA_17G027900	2.20863	1.96572	0.641527	0.463525	1.86521	1.15e-09	1.34e-08	42	23	7	0	4	19	2	10	0.908406	1	15.9739	peak_74629|peak_92463
GLYMA_13G096200	12.8752	14.8701	10.7725	11.7625	0.262828	0.00274074	0.00832815	31	20	2	22	13	25	2	2	-3.58353	2.16e-17	8.36e-14	NA|peak_68536
GLYMA_02G111700	4.69363	5.062	4.48817	3.88467	0.180631	0.184593	0.288981	459	467	69	90	313	411	90	67	-0.676593	0.641667	31.7687	peak_7195|peak_8889
GLYMA_16G050800	19.4909	19.295	21.9667	21.8122	-0.214969	0.0187607	0.0436841	1214	1215	330	281	1322	1538	479	623	-0.676574	1	15.9739	peak_70999|peak_87941
GLYMA_06G089400	6.12213	6.77405	7.55842	5.90263	-0.101852	0.517986	0.637881	77	96	9	14	81	112	10	38	-0.0916079	1	15.9739	peak_24717|peak_30629
GLYMA_18G064000	3.00972	3.30277	2.63613	2.4642	0.268496	0.0995566	0.176132	281	159	78	101	149	196	138	122	0.506642	0.466028	34.6483	peak_79208|NA
GLYMA_09G175800	1.78685	2.01585	1.64362	1.85111	0.0851324	0.623393	0.726602	253	268	32	36	235	350	15	38	-1.89903	0.0520934	11.0587	peak_38642|peak_47931
GLYMA_17G172400	1.64778	1.95342	1.17139	1.21666	0.554904	0.0220906	0.0500643	240	196	50	71	87	85	34	61	-0.676574	1	15.9739	peak_73692|peak_91317
GLYMA_05G150800	2.39146	2.0489	2.32027	1.8704	0.0386427	0.800186	0.864354	36	40	2	1	20	16	24	21	3.6598	8.52e-16	3e-12	peak_18405|peak_22909
GLYMA_03G120800	46.3217	49.5457	55.3004	61.7378	-0.326606	0.000101522	0.000441175	1306	1320	151	158	1542	1691	328	372	-0.0916218	1	15.9739	peak_11635|peak_14506
GLYMA_09G248600	35.2442	37.2977	48.3802	49.1321	-0.465961	2.63e-08	2.37e-07	2739	2570	285	268	3353	4556	503	485	-1.41357	0.274234	28.3937	peak_39312|peak_48715
GLYMA_05G147400	18.7745	18.9257	15.9263	16.6075	0.172833	0.0523675	0.10363	101	140	41	11	79	88	46	37	-0.676565	1	15.9739	peak_20297|peak_25284
GLYMA_13G101400	42.1093	42.0946	36.3267	37.3075	0.153377	0.0610485	0.117657	2075	1942	885	597	1179	1302	507	700	-0.676574	1	15.9739	peak_55439|peak_68621
GLYMA_U041700	0.642576	1.0843	0.498493	1.03551	0.148271	0.705444	0.792958	57	42	3	2	24	36	8	16	2.13084	0.164173	21.2619	peak_89129|NA
GLYMA_10G035200	2.72451	2.01078	1.9439	2.08632	0.187137	0.265501	0.384893	153	96	25	18	86	105	34	24	-0.676579	0.641669	25.1698	peak_44597|peak_55270
GLYMA_09G268900	1.71029	1.95053	2.09238	2.08453	-0.227459	0.189707	0.295154	164	139	80	39	194	203	94	77	-0.676574	1	15.9739	peak_39523|peak_48960
GLYMA_07G198000	14.5557	14.228	12.6848	12.1918	0.169724	0.0555209	0.10884	45	35	2	11	6	26	8	2	-0.676579	0.641669	25.1698	peak_28132|peak_34948
GLYMA_08G191400	3.45402	2.71534	2.86868	3.89632	-0.174873	0.304373	0.42765	87	80	22	13	118	138	29	42	-1.67658	0.563109	29.0847	peak_32845|peak_40685
GLYMA_18G295800	6.30222	5.89101	6.38644	6.94033	-0.169129	0.0734264	0.137056	393	408	69	57	430	530	110	183	-0.676579	0.641669	25.1698	peak_80726|peak_100178
GLYMA_20G195400	0.400209	0.378179	0.300918	0.399365	0.114001	0.727243	0.809906	13	20	2	0	16	14	0	1	-2.33975	0.000242542	0.151209	NA|peak_109680
GLYMA_20G025500	15.045	13.5883	16.7013	15.6915	-0.220124	0.00967031	0.0248227	150	191	68	63	196	165	78	97	-0.676574	1	15.9739	peak_85253|peak_105614
GLYMA_15G040300	67.3077	78.272	106.633	109.97	-0.610683	1.48e-10	2.03e-09	1816	1742	815	822	2793	3441	2553	2319	-0.676566	0.441696	33.2588	peak_64914|peak_80278
GLYMA_06G100000	4.55946	4.45604	2.27247	1.6205	1.16599	1.94e-08	1.79e-07	348	279	71	60	119	143	62	67	-0.676565	1	15.9739	peak_22179|peak_27508
GLYMA_04G018400	29.2268	28.744	33.2526	32.8574	-0.229984	0.0055489	0.0153613	739	500	118	128	765	1069	263	240	-0.676579	0.641669	25.1698	NA|peak_19067
GLYMA_05G093000	0.703759	0.653146	0.6415	0.765525	-0.0918578	0.683862	0.77583	34	50	5	1	46	51	4	5	-0.939643	0.354517	34.0585	peak_17941|peak_22377
GLYMA_20G212000	0.988305	0.952217	1.07338	1.15858	-0.241279	0.28924	0.411213	136	120	37	32	142	184	62	75	-0.676574	1	15.9739	peak_86677|peak_107498,peak_107499
GLYMA_05G245300	2.33193	2.81022	2.19429	2.05544	0.237879	0.0503283	0.100347	28	52	6	5	23	36	2	10	-1.26155	0.379702	31.3011	peak_21226|peak_26360
GLYMA_03G014700	3.51579	4.11232	2.60771	2.10391	0.655507	6.09e-05	0.000277893	131	119	28	31	72	134	6	13	-3.26161	0.0152422	4.47863	peak_10998|peak_13699
GLYMA_09G202500	14.289	14.4539	11.1262	11.3569	0.314481	0.000271755	0.0010654	1306	1301	211	132	812	1042	208	267	-0.0916079	1	15.9739	peak_38876|peak_48222
GLYMA_08G220900	11.9743	13.4221	24.306	25.0589	-0.996325	7.19e-15	1.99e-13	703	641	254	184	1032	1296	601	796	-0.676574	1	15.9739	peak_33134|peak_41021
GLYMA_10G170200	8.1086	8.99483	10.0702	9.46508	-0.230163	0.0476024	0.0957266	162	188	99	51	113	150	65	106	-0.676568	0.33897	33.077	peak_43147|peak_53457
GLYMA_03G030800	3.45161	3.86843	5.46327	4.64817	-0.504665	0.000655205	0.00232544	270	298	61	54	316	330	70	66	-2.26156	0.162204	21.1366	peak_9033|peak_11212
GLYMA_08G326500	0.19294	0.212706	0.139699	0.241829	0.0562793	0.880181	0.921142	17	16	2	5	6	18	1	0	-4.58365	6.15e-06	0.00569361	NA|peak_42213
GLYMA_01G196800	2.85157	2.90654	9.6391	9.72245	-1.78764	1.1e-18	5.58e-17	52	27	15	12	143	147	60	78	-0.676574	1	15.9739	peak_3365|peak_4190
GLYMA_08G092900	1.34543	1.51482	1.39906	1.66302	-0.134415	0.43143	0.556988	58	47	2	20	52	77	7	15	-2.26156	0.162204	21.1366	peak_89803,peak_89806,peak_35136|peak_111470,peak_43546,peak_111466
GLYMA_04G035900	159.117	185.188	292.974	300.058	-0.822031	6.69e-15	1.87e-13	2998	2580	866	963	3336	4016	1749	2092	-0.676574	1	15.9739	peak_15419|peak_19254
GLYMA_19G211800	20.0979	23.1921	34.7707	36.0076	-0.746408	1.11e-11	1.86e-10	75	86	9	14	107	132	26	37	-0.676579	0.641669	25.1698	peak_82442|peak_102272
GLYMA_13G107800	5.3792	4.50548	4.08294	3.6546	0.308645	0.0386953	0.0805219	238	215	97	95	172	200	113	138	-0.676568	0.33897	33.077	peak_58650|peak_72625
GLYMA_07G186600	13.229	13.1241	4.43425	4.72627	1.48429	3.9e-22	3.59e-20	1214	1045	424	321	322	477	159	193	-0.676574	1	15.9739	peak_28054|peak_34846
GLYMA_13G180700	3.28681	2.88404	2.24384	2.22461	0.422078	0.0600982	0.116158	390	364	49	32	267	322	33	67	-0.676584	0.681876	23.9584	peak_56183|peak_69542
GLYMA_01G181200	13.713	13.423	17.9099	19.0589	-0.486239	4.67e-07	3.31e-06	287	294	76	100	231	355	127	154	-0.676574	1	15.9739	peak_3235|peak_4014
GLYMA_03G199700	2.02806	1.73514	1.93475	1.82402	-0.0418356	0.837543	0.890599	109	99	15	18	51	84	37	15	0.323435	1	15.9739	peak_12269|peak_15305
GLYMA_07G236200	3.65257	3.81484	4.48897	3.25286	-0.0940191	0.624443	0.727467	253	286	60	29	159	180	66	95	0.323435	1	15.9739	peak_30783|peak_38204
GLYMA_01G212100	1.36259	1.44366	0.80721	0.838404	0.727971	0.0237705	0.0532508	24	21	13	1	13	28	8	6	-0.676574	1	15.9739	NA|peak_2010
GLYMA_20G208600	2.18647	1.92838	2.533	1.80874	-0.12289	0.683654	0.77571	34	31	35	4	19	13	11	6	-1.67657	0.0259767	6.75915	NA|peak_107481
GLYMA_01G203700	5.49454	6.87036	4.82225	4.57034	0.359971	0.0445349	0.0904839	290	267	18	41	187	188	37	38	-0.676584	0.681876	23.9584	peak_1521|peak_1887
GLYMA_01G232600	19.4586	20.0986	19.6977	20.8479	-0.0749176	0.387081	0.514042	227	341	32	13	221	253	21	52	-0.354653	0.740561	25.4398	peak_3674|peak_4542
GLYMA_16G079500	6.31794	5.21666	16.2551	17.1601	-1.57667	4.16e-16	1.43e-14	87	100	24	28	191	207	78	120	-0.676574	1	15.9739	peak_69512|peak_86040
GLYMA_02G079200	14.8675	12.9516	14.5326	12.6309	-0.00923404	0.93342	0.957707	359	287	111	70	218	269	88	116	-0.676574	1	15.9739	peak_4456|peak_5496
GLYMA_02G128300	3.62979	3.2245	4.26925	2.81149	-0.0922288	0.504013	0.624752	158	175	89	80	137	140	92	89	-1.03914	0.197488	24.0249	NA|peak_5997
GLYMA_18G009900	1.0099	0.660675	1.30776	1.62119	-0.852307	0.00708688	0.0190039	30	26	3	0	20	9	20	14	3.21102	6.54e-11	1.39e-07	peak_76620|NA
GLYMA_17G244600	1.00628	1.03734	0.993549	0.745292	0.190658	0.287612	0.409598	77	95	16	6	62	73	10	24	-0.0916079	1	15.9739	peak_76342|peak_94546
GLYMA_17G208400	4.88404	5.29975	5.03798	4.58682	0.0423482	0.663273	0.759307	651	655	67	74	492	676	79	122	-0.676584	0.681876	23.9584	peak_76083|peak_94222
GLYMA_13G124100	28.3753	30.2531	24.0594	23.6204	0.259147	0.00108897	0.00366857	4580	3655	616	604	3351	4385	911	984	-0.676579	0.641669	25.1698	peak_55639|peak_68885
GLYMA_08G308000	6.6207	8.39042	8.09786	7.3638	-0.0788338	0.518388	0.638176	327	336	70	98	252	321	118	144	-0.676574	1	15.9739	peak_33843|peak_41968
GLYMA_09G063000	3.33253	2.88372	6.01879	6.0613	-1.00076	1.33e-11	2.2e-10	96	126	33	52	150	181	60	76	-0.676574	1	15.9739	peak_37948|peak_47026
GLYMA_18G153300	3.47586	2.84314	4.11826	4.46338	-0.484719	6.8e-05	0.000307131	174	211	50	37	159	224	70	65	-0.676574	1	15.9739	peak_77672|peak_96257
GLYMA_03G165600	3.73952	3.53368	5.91808	5.11026	-0.642276	2.95e-06	1.79e-05	340	338	41	38	504	606	155	173	-0.0916079	1	15.9739	peak_9984|peak_12443
GLYMA_12G096300	14.5478	13.0056	9.00071	8.97975	0.573505	2.72e-09	2.94e-08	318	336	74	26	137	225	39	34	-1.26156	0.3797	32.1864	peak_53648|peak_66349
GLYMA_06G247200	7.8681	8.73129	9.11053	8.32424	-0.109377	0.230334	0.344008	384	320	24	55	348	443	91	91	-0.0916079	1	15.9739	peak_26024|peak_32177
GLYMA_13G265900	0.639959	0.678034	0.947793	0.896915	-0.52274	0.0453147	0.0918139	46	62	12	9	98	64	25	36	0.323435	1	15.9739	peak_56962|peak_70507
GLYMA_16G143000	6.91991	6.34284	6.18158	6.18627	0.0590532	0.562092	0.675865	676	604	188	87	546	668	226	271	-0.676565	1	15.9739	peak_71588|peak_88706,peak_88707
GLYMA_01G107900	6.09867	6.95399	6.00545	4.99919	0.206998	0.161131	0.259599	227	215	96	71	219	256	83	153	-0.676574	1	15.9739	peak_2680|peak_3337
GLYMA_18G007500	277	289.261	317.26	307.788	-0.181897	0.0165884	0.039377	7513	7299	1329	1461	7560	9776	2901	2995	0.323435	1	15.9739	peak_76598|peak_94848
GLYMA_01G055900	1.29703	0.886228	0.910224	0.87787	0.239669	0.316268	0.440503	17	28	5	2	19	13	2	21	0.967303	0.107982	18.2804	peak_476|NA
GLYMA_06G083000	9.02722	6.81982	6.89365	7.3722	0.106698	0.32818	0.453079	126	141	55	25	87	103	53	94	0.0238777	1	15.9739	peak_24678|NA
GLYMA_09G184000	0.959713	0.874498	1.22846	1.1986	-0.444252	0.129551	0.217895	39	35	2	6	54	48	8	27	0.908406	1	15.9739	peak_40955|peak_50795
GLYMA_08G288700	3.65121	3.45023	3.39901	3.85725	-0.0710995	0.654141	0.751889	369	380	76	80	358	412	124	130	-0.676565	1	15.9739	peak_33694|peak_41741,peak_41742
GLYMA_05G045700	4.98374	4.96684	3.53308	3.03692	0.557279	1.02e-05	5.55e-05	103	67	9	2	35	47	11	8	0.908418	0.718828	24.8259	peak_19621|peak_24443
GLYMA_03G068800	5.22985	4.73079	4.95184	4.73981	-0.00284619	0.986389	0.991821	53	44	8	14	49	55	6	9	-2.67662	0.0759197	14.0228	peak_9273|peak_11537
GLYMA_09G039500	0.759893	1.22494	1.16514	1.00847	-0.162428	0.629306	0.7313	27	41	12	12	29	24	3	10	-1.67659	0.563108	31.1907	NA|peak_46800
GLYMA_17G069800	0.795353	1.22625	1.47759	1.27497	-0.477149	0.0404272	0.0835311	41	35	10	6	40	33	17	13	-0.676565	1	15.9739	NA|peak_90230
GLYMA_07G184600	4.03955	3.7089	4.6362	4.84768	-0.332622	0.0227859	0.0514284	39	73	23	16	71	76	19	43	-0.676574	1	15.9739	peak_28033|peak_34825
GLYMA_18G041000	0.732066	0.578196	1.04429	0.887437	-0.605021	0.00312887	0.00934925	16	16	10	3	49	28	17	16	-1.31401	0.0323497	8.15585	NA|peak_98064
GLYMA_08G087300	3.25651	2.71944	1.8589	2.06742	0.562992	0.000174114	0.000716283	480	403	97	130	215	220	120	123	-0.676574	1	15.9739	peak_31907|peak_39575
GLYMA_01G082000	8.92133	7.47948	4.58967	3.40502	0.989749	2.87e-09	3.09e-08	644	641	176	181	129	182	145	43	-0.676574	1	15.9739	peak_2531|peak_3128
GLYMA_12G091600	20.1124	20.755	20.3644	21.8476	-0.0861365	0.296462	0.419122	1321	1209	269	208	896	1101	402	396	0.323435	1	15.9739	peak_51852|peak_64079
GLYMA_13G255100	4.23319	4.30528	2.80531	3.52075	0.394605	0.0238132	0.0533313	162	173	53	23	98	133	47	37	-0.676574	1	15.9739	peak_56877|peak_70400
GLYMA_13G029200	1.05806	0.617534	3.41361	2.73813	-1.92343	4.46e-11	6.76e-10	30	23	11	3	45	68	28	24	-0.676574	1	15.9739	peak_54811|peak_67793
GLYMA_16G222300	4.75835	4.57769	6.78684	6.53174	-0.553244	4.93e-05	0.000229878	654	629	152	171	470	629	178	239	-0.676574	1	15.9739	peak_70509|peak_87374,peak_87375
GLYMA_05G047700	12.3851	11.6223	6.18196	6.25953	0.906774	9.77e-12	1.65e-10	525	477	165	167	192	219	57	83	-0.676574	1	15.9739	peak_17607|peak_21939
GLYMA_08G064100	21.756	23.402	34.0721	37.6518	-0.705973	5.27e-12	9.37e-11	374	338	101	58	326	424	170	167	-0.676574	1	15.9739	peak_31700|peak_39318
GLYMA_17G258200	33.7765	29.3413	24.769	23.026	0.357888	0.000354243	0.00135096	303	429	109	46	235	211	50	86	-1.67658	0.563109	29.0847	peak_76470|peak_94694
GLYMA_15G148500	3.82517	3.15782	5.94634	6.21169	-0.843283	1.73e-12	3.31e-11	57	67	12	33	85	67	33	35	-0.676574	1	15.9739	peak_65835|peak_81406
GLYMA_04G217600	4.24467	6.1221	1.94108	3.27615	0.959714	0.0020247	0.00635229	240	263	46	34	150	176	44	48	-0.676579	0.641669	25.1698	peak_16738|peak_20935
GLYMA_11G208300	1.06923	0.732154	1.3464	1.31103	-0.607435	0.00374058	0.0109105	112	131	36	41	156	216	55	40	-1.67659	0.563108	31.1907	peak_50517|peak_62477
GLYMA_12G172600	2.44384	2.20668	3.06709	2.63425	-0.336465	0.161716	0.260376	138	192	81	49	178	204	99	171	-0.524564	0.482208	35.0823	peak_52305|peak_64674
GLYMA_15G017300	0.58543	0.727902	0.736219	0.695153	-0.159524	0.635796	0.73658	22	20	2	14	12	12	8	11	-0.354637	0.632991	31.7052	NA|peak_82795
GLYMA_03G084000	21.1911	19.7808	12.7162	12.3344	0.668062	3.7e-10	4.71e-09	1093	866	259	149	564	598	174	253	-0.676565	1	15.9739	peak_9379|peak_11672,peak_11673
GLYMA_14G036000	7.37114	7.9028	6.15015	6.38781	0.246126	0.00812774	0.0213685	1638	1589	355	240	786	906	277	324	0.323435	1	15.9739	peak_61265|peak_75802,peak_75803
GLYMA_10G239500	17.1762	17.7038	21.9617	19.9673	-0.305182	0.000138759	0.000584156	1005	1020	163	150	1040	1316	264	236	-1.26156	0.3797	32.1864	peak_46045|peak_57065
GLYMA_01G058300	46.0418	47.6049	44.1827	43.4443	0.0562618	0.487465	0.609706	4235	3732	645	590	3396	4156	734	877	-0.676593	0.641667	31.7687	peak_489|peak_594
GLYMA_02G259000	13.5052	13.6126	15.1736	14.9894	-0.19348	0.0413635	0.085114	1225	1104	224	153	900	1079	229	298	-0.676579	0.641669	25.1698	peak_5819|peak_7192
GLYMA_20G161700	6.39422	6.51364	8.17597	7.98036	-0.36341	0.0106747	0.0270021	15	33	15	6	7	40	18	35	0.171433	1	15.9739	peak_86229|NA
GLYMA_02G263500	3.00644	2.66462	2.56715	2.85347	0.0236657	0.877475	0.919604	59	42	19	4	49	30	13	33	-0.676574	1	15.9739	peak_8358|peak_10366
GLYMA_18G212300	1.90858	1.6093	2.74257	1.92112	-0.452455	0.0310443	0.066772	74	51	15	6	81	77	5	13	-1.99855	0.115662	18.4355	peak_77996|peak_96693
GLYMA_19G186600	0.98401	0.885567	1.52674	1.33907	-0.658292	0.00116963	0.00391869	47	46	21	7	50	57	3	18	-2.26156	0.162202	21.7517	peak_82196|peak_102004
GLYMA_06G040100	2.13237	1.57051	2.58839	1.91019	-0.32893	0.124107	0.210791	21	20	7	3	27	26	4	14	-0.676574	1	15.9739	NA|peak_30128
GLYMA_11G232700	1.97087	2.00886	2.16458	1.87352	-0.0618568	0.731914	0.813534	171	147	31	21	139	153	49	49	0.323435	1	15.9739	peak_50717|peak_62717
GLYMA_02G311800	11.4839	9.32428	6.10823	5.35654	0.814883	9.51e-12	1.61e-10	798	775	105	71	416	495	54	108	-0.676584	0.681876	23.9584	peak_6293|peak_7768
GLYMA_15G143300	7.73769	6.81437	12.2912	11.5193	-0.752773	4.41e-07	3.14e-06	231	272	70	39	261	387	68	104	-1.67658	0.563109	29.0847	peak_65798|peak_81369
GLYMA_20G058000	21.5203	19.901	28.2564	29.655	-0.524983	2.46e-09	2.68e-08	800	730	235	177	862	1011	477	544	-0.676574	1	15.9739	peak_87382|peak_108380
GLYMA_03G057300	32.4761	34.5545	28.4006	28.6893	0.192601	0.0251293	0.0558922	108	122	64	39	74	81	43	34	-1.26154	0.0641552	12.7735	NA|peak_14037
GLYMA_13G232900	1.85612	2.38036	2.33268	2.69203	-0.279658	0.134061	0.223997	148	156	38	40	148	163	60	94	-0.676574	1	15.9739	peak_59738|peak_73952
GLYMA_01G114800	30.0928	32.4502	33.5434	34.3524	-0.15696	0.099496	0.176054	984	1111	383	276	856	948	360	350	-0.676574	1	15.9739	peak_841|peak_1059
GLYMA_13G321700	251.429	228.02	352.323	363.428	-0.620139	6.24e-12	1.09e-10	4143	4854	1019	768	3994	4400	876	1485	-0.676579	0.641669	25.1698	peak_57451|peak_71132
GLYMA_13G350600	3.03102	3.60237	2.9865	3.06666	0.0955074	0.579421	0.690064	200	206	56	26	171	198	47	70	-1.67658	0.563109	29.0847	peak_60695|peak_75108
GLYMA_19G136100	2.41748	1.7878	2.69408	1.96821	-0.197126	0.259882	0.378058	77	107	21	14	53	73	10	34	0.323435	1	15.9739	peak_81746|peak_101453
GLYMA_07G052500	6.51101	5.97513	7.92143	7.59193	-0.355005	0.000232361	0.000927814	78	102	16	0	64	78	10	5	-1.26158	0.198335	23.8965	peak_29292|peak_36381
GLYMA_17G148800	10.7667	11.5079	8.83776	9.55395	0.237968	0.0201012	0.0462542	880	718	134	153	447	584	148	128	-0.676579	0.641669	25.1698	peak_75736|peak_93785
GLYMA_20G004700	2.84365	3.50637	2.33516	1.83861	0.566075	0.00599534	0.0164304	196	171	45	24	37	91	17	5	-1.26156	0.3797	32.1864	peak_87102|peak_108003
GLYMA_08G107200	5.06588	4.36712	2.70272	4.311	0.388346	0.124348	0.211123	166	229	41	25	119	146	29	55	-0.676579	0.641669	25.1698	peak_32106|peak_39798
GLYMA_15G201400	3.06481	2.34367	2.19344	2.17828	0.261541	0.0866188	0.156961	28	50	12	7	33	38	22	21	-0.676574	1	15.9739	peak_68316|peak_84545
GLYMA_02G213900	6.64732	5.22191	4.08817	4.44943	0.431142	0.000552503	0.00199634	28	24	2	4	28	28	8	8	-0.0916079	1	15.9739	peak_7901|peak_9801
GLYMA_17G087500	18.1057	18.024	10.3579	11.7412	0.669748	8.02e-08	6.59e-07	159	202	21	0	134	126	10	20	-0.413543	0.758704	25.9272	peak_72917|peak_90415
GLYMA_20G019100	9.16818	10.1013	11.5675	9.81408	-0.189279	0.104822	0.183755	142	210	42	57	191	244	46	73	-1.67659	0.563108	31.1907	peak_85197|peak_105540
GLYMA_05G165200	0.879974	0.548058	0.890561	0.879855	-0.358222	0.178721	0.281706	41	53	24	2	36	72	16	21	0.676574	1	15.9739	peak_18534|NA
GLYMA_13G269100	54.6019	51.9246	25.2715	24.8987	1.04506	3.21e-19	1.76e-17	1096	929	276	208	431	540	190	284	-0.676574	1	15.9739	peak_60027|peak_74311
GLYMA_18G003500	10.8079	10.0341	8.785	8.93034	0.193047	0.0331585	0.0705611	252	204	83	45	139	162	67	193	0.323438	0.823141	27.267	peak_78754|NA
GLYMA_17G043800	12.334	9.35986	7.26318	8.14879	0.448645	0.000226745	0.000907037	1291	1049	202	263	630	843	171	219	-0.676579	0.641669	25.1698	peak_72535|peak_89908
GLYMA_16G211700	26.2429	28.4956	93.2792	98.4986	-1.84724	5.42e-30	1.83e-27	1248	1190	450	419	4203	4641	2369	2768	-0.676574	1	15.9739	peak_70438|peak_87293
GLYMA_02G044700	21.7835	19.0088	20.2457	19.9911	-0.0228758	0.78237	0.85144	334	366	115	65	237	297	139	159	-0.676574	1	15.9739	peak_6624|peak_8168
GLYMA_12G141000	3.0712	2.18744	4.2566	5.14501	-0.882749	1.87e-07	1.43e-06	192	239	49	86	241	245	82	130	-0.676574	1	15.9739	peak_53915,peak_53916|peak_66688
GLYMA_06G198000	1.7535	1.876	1.74027	1.72794	0.0267717	0.844469	0.89563	522	509	82	96	332	461	137	138	0.323435	1	15.9739	peak_23093|peak_28634,peak_28635,peak_28636
GLYMA_01G131500	11.5475	10.5648	6.39631	7.61008	0.617738	1.43e-09	1.63e-08	644	631	193	182	306	433	142	177	-0.676574	1	15.9739	peak_928|peak_1179
GLYMA_13G100800	1.1583	1.13295	1.567	1.00862	-0.212835	0.337861	0.463037	114	88	35	11	103	139	34	55	-0.676574	1	15.9739	peak_55431|peak_68612
GLYMA_12G224200	2.09233	2.01447	1.43636	1.91493	0.254882	0.155763	0.252639	186	190	58	56	136	176	47	55	-0.676588	1	15.9739	peak_54522|peak_67465
GLYMA_09G273700	11.6421	11.6335	9.73753	9.24585	0.253539	0.0191256	0.0443711	53	115	10	31	61	62	16	20	-1.67659	0.563108	31.1907	peak_39573|peak_49013
GLYMA_06G135900	1.6391	2.00781	0.923068	0.684813	1.13444	0.00239468	0.00738742	120	96	16	11	46	37	20	12	0.908406	1	15.9739	peak_22562|NA
GLYMA_08G046100	2.36177	2.42416	2.47663	2.34266	-0.0499302	0.819512	0.878459	34	41	12	2	52	37	7	33	-0.323435	1	15.9739	NA|peak_39132
GLYMA_17G078000	0.488934	0.393574	0.688363	0.674109	-0.668161	0.0257805	0.0571059	17	41	17	14	42	71	19	39	-1.45418	0.0335112	8.14313	NA|peak_90311
GLYMA_12G019400	9.65873	9.05076	9.52537	9.07356	-0.0329716	0.713465	0.79928	572	570	113	105	594	672	148	197	-0.676579	0.641669	25.1698	peak_51204|peak_63286
GLYMA_08G004500	0.732163	0.500496	0.456811	0.527182	0.278156	0.319421	0.443864	74	52	2	9	45	35	4	4	-1.26158	0.198335	23.8965	peak_34376|peak_42630
GLYMA_13G276800	10.9595	10.7671	13.3033	12.4306	-0.284789	0.000795664	0.00277269	785	706	145	182	851	970	190	257	-1.67659	0.563108	31.1907	peak_60097|peak_74388
GLYMA_08G242600	2.3398	1.56071	1.64432	1.63023	0.203344	0.523178	0.641857	127	98	57	79	100	117	43	78	-1.55104	0.0425911	9.52051	NA|peak_41286
GLYMA_02G165400	22.3512	19.1105	13.7801	11.9416	0.64496	4.16e-10	5.24e-09	262	305	58	85	143	129	82	55	-0.676574	1	15.9739	peak_5137|peak_6375
GLYMA_19G022500	12.8072	11.2116	17.7032	20.1385	-0.697316	6.43e-08	5.39e-07	617	627	223	197	832	991	395	554	-0.676574	1	15.9739	peak_80952|peak_100458
GLYMA_05G125500	0.420229	0.759665	0.674683	0.535871	-0.0677822	0.819477	0.878459	26	19	18	0	22	22	9	0	-2.46087	6.74e-07	0.000771565	NA|peak_22607
GLYMA_02G205100	36.1692	24.6317	29.818	33.8411	-0.112786	0.349629	0.475514	285	473	22	9	246	270	31	17	-0.0916113	1	15.9739	peak_5389|peak_6682
GLYMA_03G080200	18.3688	18.5673	18.7684	19.0604	-0.0741623	0.504156	0.624905	805	759	158	169	661	901	220	219	-1.67658	0.563109	29.0847	peak_11417|peak_14230
GLYMA_02G099800	4.72745	4.65336	4.66763	4.32281	0.0204076	0.861388	0.908146	140	148	48	54	95	118	67	131	0.197907	1	15.9739	peak_7087|peak_8753
GLYMA_19G049400	3.65446	3.11577	2.62614	2.41766	0.380367	0.0250959	0.0558366	507	457	109	27	261	334	72	76	-0.67657	0.64167	24.5758	peak_83334|peak_103327
GLYMA_13G163200	23.9593	22.2962	18.7251	17.8508	0.29696	0.00137019	0.00450786	893	862	283	207	542	750	247	344	-0.676574	1	15.9739	peak_56029|peak_69343
GLYMA_07G261900	15.284	16.1409	11.2176	11.8149	0.409238	4.59e-06	2.68e-05	77	102	39	20	74	41	41	44	-0.0916027	1	15.9739	NA|peak_35628
GLYMA_18G297200	0.870243	0.697744	0.486898	0.654453	0.415041	0.198943	0.306448	27	21	13	2	24	19	5	2	-2.26156	0.162202	21.7517	peak_80734|peak_100187
GLYMA_20G061300	1.3791	1.40128	0.25769	0.368015	2.10958	1.56e-11	2.56e-10	56	52	17	10	26	26	6	9	-1.67659	0.563108	31.1907	peak_85465|peak_105935
GLYMA_02G167800	4.1017	4.34657	4.39115	3.43715	0.0689424	0.647807	0.74678	156	218	15	8	177	205	52	63	0.908418	0.718828	24.8259	peak_7631|peak_9426
GLYMA_02G198100	0.544655	0.514674	0.455979	0.409599	0.248441	0.328776	0.453731	37	37	11	15	22	17	15	27	0.460943	0.617692	31.4208	peak_7768|NA
GLYMA_20G165700	2.13848	1.83013	2.84843	2.13922	-0.374581	0.099741	0.176393	78	66	33	8	65	71	35	17	-0.676574	1	15.9739	peak_86263|peak_106984
GLYMA_01G005300	8.50352	6.69621	6.39753	6.54483	0.187367	0.190514	0.296145	167	237	72	31	153	190	74	101	-0.676574	1	15.9739	peak_1980|peak_2443
GLYMA_14G215700	2.93357	3.03403	2.40839	2.24089	0.319763	0.0521781	0.103324	188	170	65	50	114	180	47	42	-1.67659	0.563108	31.1907	peak_64453|peak_79715
GLYMA_15G119000	1.0589	1.00061	1.31435	1.32248	-0.39587	0.175604	0.277899	88	34	0	2	98	88	16	9	1.90855	0.0101252	3.34082	peak_65588|peak_81109
GLYMA_U031300	2.81152	2.4751	2.63596	2.2499	0.0697544	0.680652	0.773223	305	329	64	43	209	287	66	96	0.323421	1	15.9739	peak_88988|peak_110304
GLYMA_10G160400	8.81641	8.61666	6.40931	6.81739	0.358151	0.000271179	0.00106377	256	253	39	21	109	174	27	69	0.908406	1	15.9739	peak_45435|peak_56299
GLYMA_14G169700	0.307697	0.308932	1.00255	1.04129	-1.76008	1.78e-07	1.36e-06	15	16	3	0	31	25	11	14	1.32345	0.655228	24.4281	peak_62255|peak_77003
GLYMA_20G167700	26.4477	26.5323	27.5737	29.0529	-0.135879	0.118906	0.203495	753	803	156	76	664	800	200	207	-0.676579	0.641669	25.1698	peak_88194|peak_109368
GLYMA_09G134700	4.92409	4.54848	3.74558	4.38961	0.179122	0.137716	0.2289	396	350	112	61	335	346	83	134	-1.67659	0.563108	31.1907	peak_38341|peak_47546,peak_47547
GLYMA_06G303500	40.728	47.4309	15.3534	15.3144	1.48562	1.49e-20	1.04e-18	700	698	146	133	136	145	51	63	0.323435	1	15.9739	peak_26324|peak_32604
GLYMA_08G333900	6.54877	6.19883	5.16504	4.89978	0.299424	0.00124652	0.00414395	1207	1134	300	238	728	738	331	339	-0.676574	1	15.9739	peak_34086|peak_42284,peak_42285,peak_42286
GLYMA_12G181400	47.7672	47.7586	70.2686	70.4319	-0.598814	2.46e-11	3.89e-10	4244	3968	337	415	5017	6501	824	848	-0.67659	0.494127	35.003	peak_54182|peak_67040
GLYMA_01G154300	40.4131	41.8224	21.5232	23.2332	0.838168	1.12e-15	3.58e-14	3872	3692	485	437	1569	1843	274	349	-0.676584	0.681876	23.9584	peak_2930|peak_3673
GLYMA_19G260000	3.0875	3.05743	4.31792	3.60214	-0.407361	0.00437145	0.0125097	362	296	83	88	349	451	130	154	-0.676574	1	15.9739	peak_82872|peak_102772
GLYMA_11G011900	7.0729	6.86004	4.81694	4.6871	0.510774	3.95e-05	0.000188249	324	341	89	87	163	197	73	79	-0.676574	1	15.9739	peak_49013|peak_60617
GLYMA_12G194200	0.899075	0.578703	0.891559	0.426259	0.109462	0.674156	0.768274	34	44	16	4	36	35	14	11	-0.676574	1	15.9739	peak_52453|peak_64872
GLYMA_02G208500	0.923648	0.711176	0.334386	0.463077	0.98667	0.0133375	0.0326836	85	57	16	7	34	22	8	11	0.323435	1	15.9739	peak_7852|NA
GLYMA_07G258000	24.0677	25.6433	20.0997	20.328	0.259256	0.00256579	0.00785218	295	250	65	48	109	160	42	58	-0.676565	1	15.9739	peak_28603|peak_35558
GLYMA_17G003600	12.4623	11.6435	12.5683	11.627	-0.0470844	0.609739	0.714978	951	964	137	109	681	801	131	191	-0.0916079	1	15.9739	peak_74400|peak_92208
GLYMA_08G115800	78.3818	79.8653	80.5067	80.8572	-0.0680186	0.380768	0.507495	1272	1419	467	174	1117	1243	379	609	-0.676574	1	15.9739	peak_32188|peak_39889
GLYMA_05G237500	0.926785	1.00253	0.940343	0.70156	0.191094	0.337219	0.462426	39	56	4	1	15	15	9	22	2.96735	2.63e-10	5.29e-07	peak_19168|NA
GLYMA_08G242300	5.24067	4.77259	3.53895	3.70633	0.425024	0.00337372	0.00998597	377	333	80	90	247	274	84	73	-1.67659	0.563108	31.1907	peak_36471|peak_45158
GLYMA_01G242000	305.7	303.526	171.219	181.393	0.748347	9.02e-15	2.46e-13	13354	6738	5759	3693	6919	7776	3532	5733	-0.998497	0.150818	22.6046	NA|peak_2346
GLYMA_U025800	0.726828	1.11608	1.62813	0.666169	-0.35476	0.325779	0.450386	17	21	2	4	48	33	4	12	-1.26156	0.3797	32.1864	peak_88911|peak_110212
GLYMA_19G145000	90.7054	79.0469	90.0195	80.2649	-0.0473202	0.560609	0.674678	1587	2231	485	293	1630	1826	424	714	-0.676565	1	15.9739	peak_81822|peak_101548
GLYMA_01G017700	51.9912	51.5859	26.0936	26.7624	0.930208	7.7e-18	3.41e-16	1396	1518	426	370	670	758	296	537	-0.676574	1	15.9739	peak_2100|peak_2590
GLYMA_08G333700	25.9114	27.9531	25.7784	26.5249	0.00361904	0.963706	0.976821	1661	1398	478	368	1378	1627	601	602	-0.676574	1	15.9739	peak_37160|peak_46062,peak_46063
GLYMA_02G025700	2.82083	3.30021	2.04243	1.66678	0.681917	0.0041505	0.0119447	71	86	8	11	48	48	21	29	0.908406	1	15.9739	peak_4038|NA
GLYMA_02G197300	1.41399	1.39979	1.02381	0.569664	0.770561	0.0115365	0.028844	26	28	10	5	23	20	11	4	-0.676574	1	15.9739	peak_5330|peak_6607
GLYMA_19G104000	9.76231	10.0588	7.63752	7.52825	0.346486	0.00149777	0.00487272	680	831	174	158	473	612	155	203	-0.676574	1	15.9739	peak_81458|peak_101084
GLYMA_10G263400	1.21542	1.35734	1.72805	1.84469	-0.509997	0.0134412	0.032884	134	172	27	26	191	228	55	66	-0.676579	0.641669	25.1698	peak_43964|peak_54500
GLYMA_09G174400	1.00413	0.588295	0.894269	0.634321	0.00518609	0.984886	0.990828	63	65	8	2	73	90	9	8	-0.939643	0.354517	34.0585	peak_38634|peak_47912
GLYMA_12G230800	1.04287	0.8832	0.747971	1.00994	0.0911732	0.612012	0.716829	55	71	34	11	55	63	21	21	-0.676574	1	15.9739	NA|peak_67551
GLYMA_07G212900	5.07124	4.61295	4.40108	4.57115	0.0685595	0.598611	0.706067	101	150	38	29	47	116	25	36	-0.676574	1	15.9739	NA|peak_37951
GLYMA_02G232900	0.870868	0.86103	0.69186	0.791365	0.184375	0.289177	0.411173	87	86	44	12	50	93	19	37	-0.676574	1	15.9739	peak_8091|peak_10031
GLYMA_06G143500	3.42571	3.97057	3.08113	3.42662	0.148111	0.206844	0.31595	128	146	56	42	116	147	27	30	-1.6766	0.563108	38.0693	peak_22630|peak_28040
GLYMA_10G047500	3.75699	3.91666	3.0274	3.63655	0.16571	0.260471	0.378765	276	259	78	81	240	328	141	168	-0.676574	1	15.9739	peak_42307,peak_42308|peak_52405
GLYMA_18G030200	21.5264	20.4679	12.9241	12.3929	0.688744	7.47e-12	1.29e-10	58	82	8	12	38	23	24	7	0.323435	1	15.9739	peak_76814|peak_95098
GLYMA_09G128300	7.47357	7.57984	2.25234	2.91318	1.50425	1.3e-12	2.55e-11	97	99	20	12	37	34	7	16	0.323421	1	15.9739	peak_40604|peak_50328
GLYMA_08G299200	0.408285	0.350737	0.584522	0.460566	-0.504222	0.125072	0.212103	40	36	4	2	31	65	12	9	0.645375	0.714321	24.7602	peak_36870|peak_45643
GLYMA_08G235600	4.99324	4.69857	4.26098	3.59732	0.259838	0.0413583	0.0851088	223	218	113	89	121	143	84	96	-0.846493	0.224181	24.9791	peak_33270|peak_41216
GLYMA_11G114600	4.75203	3.68106	4.91897	4.59285	-0.21889	0.0324365	0.0692524	592	478	84	120	463	537	154	144	-0.676579	0.641669	25.1698	peak_47759|peak_59072
GLYMA_04G255400	0.185519	0.197221	1.23412	1.12485	-2.6442	3.31e-10	4.25e-09	12	16	6	5	84	103	38	43	-0.676574	1	15.9739	NA|peak_18839
GLYMA_05G174400	24.6435	21.3612	24.7549	21.9856	-0.0658574	0.423952	0.549957	2274	1871	576	455	1898	2220	718	981	-0.676574	1	15.9739	peak_18617|peak_23168,peak_23169
GLYMA_10G162800	1.56592	1.38107	1.55899	2.1786	-0.3815	0.0773592	0.143047	241	240	64	32	165	195	58	93	0.323435	1	15.9739	peak_43064|peak_53360
GLYMA_20G242100	6.59559	5.4377	5.33626	5.6479	0.0882056	0.362454	0.488649	884	781	199	209	571	674	217	292	-0.676574	1	15.9739	peak_88826|peak_110113
GLYMA_06G034800	0.187097	0.311997	0.274921	0.19864	0.0418505	0.904048	0.93782	21	49	6	6	35	27	8	9	-0.676579	0.641669	25.1698	peak_24269|peak_30077
GLYMA_03G249600	4.028	4.24378	3.62047	3.34256	0.208405	0.269423	0.38945	103	96	23	14	77	161	36	26	-0.676579	0.641669	25.1698	peak_12772|peak_15894
GLYMA_09G208400	5.80226	5.21889	5.13474	5.21196	0.0491131	0.678412	0.77149	473	271	106	63	349	421	127	230	-0.676574	1	15.9739	peak_38950,peak_41176,peak_38951,peak_41177,peak_41178,peak_38952|peak_48299,peak_51048,peak_51049
GLYMA_12G109700	1.72689	1.84143	2.11645	1.98377	-0.239501	0.135179	0.225489	48	74	25	22	61	76	22	15	-1.67659	0.563108	31.1907	NA|peak_66451
GLYMA_10G173800	2.29419	1.70805	2.05375	1.85079	-0.0108959	0.941904	0.962756	453	461	108	117	326	400	93	108	-1.67659	0.563108	31.1907	peak_43188|peak_53512
GLYMA_09G049800	3.05393	3.07462	3.03783	3.15523	-0.0545964	0.745187	0.823916	115	95	16	18	102	134	66	39	0.323435	1	15.9739	peak_37855|peak_46895
GLYMA_20G187500	7.14573	8.10819	6.17201	5.60127	0.33528	0.000633794	0.00225453	602	489	87	82	373	467	103	93	-0.676579	0.641669	25.1698	peak_88380|peak_109575
GLYMA_08G356100	2.37089	2.59078	2.12344	2.43365	0.085364	0.499442	0.620764	97	101	5	10	62	108	14	25	0.645375	0.714321	24.7602	peak_89877,peak_37333|peak_46259,peak_111544
GLYMA_U038300	4.39602	4.46405	8.83628	8.16622	-0.980096	1.94e-12	3.69e-11	144	141	72	61	254	247	142	152	-0.998499	0.150818	22.7695	peak_89057|peak_110399
GLYMA_16G047100	10.5424	11.123	11.5639	10.1985	-0.045834	0.575898	0.686831	90	77	23	26	89	99	47	47	0.676574	1	15.9739	peak_69252|NA
GLYMA_15G088900	1.47961	1.15288	1.49421	1.40554	-0.184533	0.419732	0.545747	64	73	21	26	65	49	15	33	0.676574	1	15.9739	peak_67487|NA
GLYMA_09G225900	2.15809	1.62903	2.31613	2.40563	-0.363111	0.0113655	0.0284809	14	11	13	0	16	30	1	3	-4.05913	5.99e-23	3.31e-19	NA|peak_51201
GLYMA_13G106600	0.782573	0.776472	2.84729	2.64835	-1.85155	3.09e-09	3.3e-08	29	51	7	14	116	156	19	47	-1.67659	0.563108	31.1907	peak_58641|peak_72613
GLYMA_05G035600	10.1744	8.42253	11.4156	11.003	-0.313286	0.0501666	0.100066	159	177	37	24	122	142	26	89	0.323435	1	15.9739	peak_17493|peak_21796
GLYMA_10G288000	31.1845	32.6263	22.7522	23.3621	0.429281	8.26e-07	5.59e-06	1454	1178	109	135	775	1137	124	142	-0.67659	0.494127	35.003	peak_46421|peak_57535
GLYMA_04G039200	29.4053	25.5255	35.4351	38.7771	-0.476446	3.13e-07	2.29e-06	711	740	175	246	658	908	327	311	-0.676574	1	15.9739	peak_13277|peak_16470
GLYMA_04G003000	1.61931	1.94974	1.91472	1.3258	0.0996677	0.537563	0.654457	308	204	55	55	251	308	44	90	-1.67658	0.563109	29.0847	peak_15129|peak_18913
GLYMA_07G208700	73.0996	71.0832	34.0539	32.609	1.07202	6.16e-20	3.72e-18	4900	4520	915	831	1590	1987	475	565	-0.676579	0.641669	25.1698	peak_28214|peak_35055
GLYMA_10G295800	2.82502	3.00705	3.10347	2.49081	0.0192214	0.916271	0.945828	71	86	11	40	65	60	24	30	-0.676574	1	15.9739	peak_44287|peak_54901
GLYMA_02G007800	0.498669	0.54527	0.943925	0.851824	-0.820513	1.39e-05	7.3e-05	50	46	26	30	82	117	20	25	-2.89899	2.71e-07	0.00033881	peak_3888|peak_4797
GLYMA_18G017700	6.72263	6.62159	3.3296	2.86542	1.06467	1.24e-11	2.07e-10	49	49	4	2	25	22	0	6	-0.0916235	1	15.9739	peak_78859|peak_97794
GLYMA_04G012200	7.64041	5.31461	5.68575	6.5838	0.0326041	0.816727	0.87651	262	315	91	77	244	272	87	102	-0.676574	1	15.9739	peak_13011|peak_16159
GLYMA_14G188800	3.91849	3.7028	4.83091	2.03093	0.101354	0.733548	0.814782	66	65	14	10	41	55	12	24	0.323435	1	15.9739	peak_64248|NA
GLYMA_11G097100	1.17328	1.47827	1.66365	1.61764	-0.342173	0.166158	0.266113	85	149	9	18	206	246	36	61	-0.0916218	1	15.9739	peak_49727|peak_61479
GLYMA_14G094200	16.0421	11.2344	9.02166	8.31613	0.605905	2.7e-05	0.000133041	326	371	75	26	202	232	43	74	-0.676579	0.641669	25.1698	peak_63547|peak_78602
GLYMA_11G037100	9.84759	8.403	9.55065	10.3284	-0.165795	0.136874	0.227691	371	363	165	105	313	380	192	267	-0.524564	0.482208	35.1453	peak_49257|peak_60891
GLYMA_14G151400	25.7253	20.8515	27.0366	22.5777	-0.136137	0.163846	0.263126	84	82	12	0	65	77	6	4	-1.52465	0.0564415	11.7384	peak_62133|peak_76832
GLYMA_04G133700	0.948751	0.69354	1.61368	1.29237	-0.869568	0.000161778	0.000670294	30	23	4	0	25	39	10	6	-0.645375	0.714321	24.7602	NA|peak_17509
GLYMA_10G045900	31.6931	30.3956	33.9932	37.797	-0.249672	0.0102265	0.0260278	975	1016	279	133	1187	1389	403	615	-0.676565	1	15.9739	peak_42297|peak_52391
GLYMA_03G246000	11.5225	13.3997	8.55411	9.32342	0.442249	5.11e-06	2.95e-05	1495	1418	104	180	1232	1572	246	224	-0.261538	1	15.9739	peak_10713|peak_13322
GLYMA_03G134100	2.04204	2.51834	3.23276	3.90429	-0.679397	0.000642566	0.00228279	111	127	11	39	157	215	27	33	-2.26157	0.162201	24.0306	peak_9725|peak_12123
GLYMA_05G052100	3.03014	2.65883	3.29099	2.23227	-0.0033971	0.985212	0.991035	47	54	26	0	59	51	10	28	-0.676574	1	15.9739	NA|peak_21991
GLYMA_15G009700	3.41859	2.83215	2.89909	2.48286	0.170351	0.42667	0.552415	138	84	36	26	120	136	51	74	-0.676574	1	15.9739	peak_64646|peak_79948
GLYMA_10G082600	0.480917	0.329081	0.468283	0.448965	-0.226632	0.33044	0.455404	114	108	30	24	107	117	24	59	-0.676574	1	15.9739	peak_44933|peak_55666
GLYMA_15G151700	2.54956	1.43251	1.79613	1.32142	0.297048	0.366331	0.492529	44	67	7	17	30	22	12	17	0.676565	1	15.9739	peak_65875|NA
GLYMA_01G099600	1.96142	2.09932	1.30424	1.58042	0.455834	0.0157414	0.0376385	60	63	16	7	41	50	7	25	0.323435	1	15.9739	peak_2629|peak_3278
GLYMA_04G020900	1.40025	1.35325	1.16651	1.32826	0.102639	0.465846	0.590114	62	76	0	14	54	53	4	2	-2.55116	0.00383488	1.5242	peak_15293|peak_19093
GLYMA_19G204800	7.14524	7.00954	6.09294	6.5388	0.124156	0.189865	0.295331	166	191	37	29	171	185	61	69	0.323435	1	15.9739	peak_84443|peak_104671
GLYMA_08G039400	18.501	18.3401	21.039	17.632	-0.11052	0.178068	0.280883	68	109	26	27	70	93	62	76	0.216523	0.822016	27.2546	peak_31464|NA
GLYMA_10G211700	2.17057	1.89916	0.785807	1.17892	1.00877	0.000624648	0.002228	155	204	41	24	116	137	29	26	-0.676579	0.641669	25.1698	peak_45820|peak_56777,peak_56778
GLYMA_09G031800	10.2216	9.11887	11.1016	12.4788	-0.327345	0.00272962	0.00830125	294	228	82	112	258	326	122	185	-0.676574	1	15.9739	peak_37715|peak_46741
GLYMA_16G217800	0.679125	0.641743	0.580652	0.586791	0.136729	0.587848	0.697406	13	19	5	10	19	18	8	4	-1.92451	0.00110047	0.537922	NA|peak_89346
GLYMA_17G237200	0.810052	0.765464	1.18771	1.25645	-0.672291	0.00563707	0.0155714	46	51	22	6	60	96	24	69	-0.676574	1	15.9739	peak_74125|peak_91901
GLYMA_05G129000	8.32066	9.04744	9.59399	10.2862	-0.232584	0.099192	0.175647	470	432	39	50	467	618	94	83	-0.261538	1	15.9739	peak_18170|peak_22652
GLYMA_10G051500	5.03274	5.56727	6.64124	6.06471	-0.300013	0.00492501	0.0138566	62	51	16	0	57	76	22	57	0.323435	1	15.9739	peak_42362|peak_52472
GLYMA_03G078600	0.621356	0.536097	1.1443	1.0971	-0.992387	0.00129982	0.0043038	21	29	8	18	33	48	15	18	-1.77611	0.00700115	2.46008	NA|peak_14214
GLYMA_04G190100	9.71447	10.2777	13.3549	12.2327	-0.395364	0.000219012	0.000879084	142	215	36	22	224	278	56	86	-0.676579	0.641669	25.1698	peak_14450|peak_18049
GLYMA_11G145900	10.9346	10.9568	11.1054	10.6239	-0.0295579	0.757441	0.833223	437	414	153	88	325	458	79	188	-0.676574	1	15.9739	peak_50163|peak_62019
GLYMA_12G074800	4.12345	3.86519	3.29136	4.37126	0.0208935	0.865496	0.91108	48	55	13	13	26	23	20	10	0.676574	1	15.9739	peak_53467|NA
GLYMA_02G105200	2.94769	1.92838	1.14923	1.79047	0.683265	0.0422204	0.0866127	47	31	2	8	14	9	2	2	0.676584	0.681876	23.9584	peak_7140|NA
GLYMA_09G077600	87.3658	90.235	114.12	121.586	-0.447929	1.03e-07	8.33e-07	777	693	237	119	787	936	194	430	0.676574	1	15.9739	peak_40286|NA
GLYMA_12G008500	12.5233	11.7657	10.9047	10.8638	0.116756	0.15849	0.256213	905	867	145	132	568	704	153	211	-0.676579	0.641669	25.1698	peak_51080|peak_63155
GLYMA_07G076700	13.5108	12.624	14.6465	13.5032	-0.148849	0.103043	0.181134	112	181	60	45	114	138	108	90	-0.217133	0.815016	27.1582	peak_29551|peak_36694
GLYMA_06G112400	1.53285	1.20016	1.30806	1.3586	-0.0089369	0.966805	0.978871	63	82	12	18	68	43	18	26	-0.676565	1	15.9739	peak_24936|peak_30885
GLYMA_02G066500	21.1307	16.7351	22.6014	23.515	-0.328616	0.00038265	0.0014474	537	508	236	245	493	601	287	340	-1.136	0.0992438	16.9534	NA|peak_5359
GLYMA_15G056000	3.66552	2.25144	1.04503	1.39553	1.22762	2.49e-05	0.000123724	100	95	61	17	50	52	22	17	-1.50665	0.0123463	3.85538	NA|peak_80448
GLYMA_08G211100	1.77052	1.07939	1.61278	1.48182	-0.16856	0.597768	0.70535	65	75	28	15	42	93	27	26	-0.676574	1	15.9739	peak_36232|peak_44883
GLYMA_07G190100	5.54663	4.5506	2.8019	2.76467	0.813913	3.57e-05	0.000171839	111	125	18	14	51	78	11	35	0.323444	1	15.9739	peak_30379|peak_37732
GLYMA_20G183500	1.24843	0.83274	0.917228	0.869832	0.170466	0.590419	0.699398	86	64	11	10	75	60	19	23	-0.67657	0.64167	24.5758	peak_88342|peak_109527
GLYMA_14G089600	8.95424	8.38257	7.38886	6.09437	0.320115	0.00104015	0.00352244	1321	1236	191	152	806	1018	176	168	-1.26155	0.379702	31.3011	peak_61748|peak_76337,peak_76338
GLYMA_04G226100	2.69789	2.26612	3.43328	3.2278	-0.467606	0.00643285	0.0174728	26	34	12	10	34	23	8	23	-0.676574	1	15.9739	NA|peak_18510
CHI1B1	11.8995	12.063	4.45792	3.6107	1.52742	3.06e-16	1.08e-14	670	586	97	76	168	296	59	50	-0.67657	0.64167	24.5758	peak_87011|peak_107904
GLYMA_04G087200	1.96877	1.76738	1.87097	1.95252	-0.0750982	0.538822	0.655544	257	221	53	41	205	242	91	104	0.323435	1	15.9739	peak_13711|peak_17038,peak_17039
GLYMA_20G181900	26.7387	24.4923	22.1562	21.8823	0.176472	0.02777	0.0607749	1124	1243	146	129	718	955	147	171	-0.676584	0.681876	23.9584	peak_88331,peak_88332|peak_109514
GLYMA_11G098400	262.658	300.871	531.031	509.321	-0.922244	5.46e-17	2.15e-15	28534	25289	2736	2571	47219	54583	5499	6689	-0.998532	0.319369	31.8901	peak_49732,peak_49733|peak_61485
GLYMA_03G197700	2.91821	3.50965	4.56891	3.03539	-0.282023	0.133315	0.222944	51	35	2	8	58	57	4	32	0.0916079	1	15.9739	peak_12259|NA
GLYMA_13G360000	2.99259	2.91043	3.70096	3.30188	-0.287693	0.0504117	0.100488	271	254	63	46	254	227	71	68	-1.67658	0.563109	29.0847	peak_60788|peak_75225
GLYMA_19G036600	2.26298	1.74961	1.78748	2.17301	-0.0244053	0.885464	0.925285	289	326	104	103	193	297	98	132	-0.676574	1	15.9739	peak_83272,peak_83273|peak_103243,peak_103244
GLYMA_02G178400	8.72122	9.57357	5.61512	5.77319	0.645291	5.69e-05	0.000261715	118	88	39	57	56	82	22	37	-1.48393	0.0258431	6.83396	peak_5198|peak_6449
GLYMA_10G209300	1.10707	0.918556	1.29035	0.822403	-0.108569	0.687139	0.778531	137	81	45	14	73	90	66	66	0.323439	0.823141	27.2388	peak_45794|peak_56746,peak_56747
GLYMA_02G114800	6.29337	5.72552	7.38047	7.13701	-0.31439	0.0154503	0.0370584	180	177	65	49	120	146	78	91	0.676574	1	15.9739	peak_7225|NA
GLYMA_01G200200	2.63277	2.15783	3.23872	3.12143	-0.452485	0.00902255	0.0234075	258	230	68	68	152	184	80	104	-0.676574	1	15.9739	peak_3399|peak_4235
GLYMA_08G272100	1.83178	1.93986	1.58928	1.29443	0.346301	0.0174731	0.0410975	361	259	35	50	197	234	22	24	-1.99855	0.115661	18.8135	peak_36682|peak_45407
GLYMA_07G118000	0.98317	0.712274	0.854243	0.665441	0.108216	0.7395	0.819563	8	12	0	0	20	8	5	3	-1.67659	0.563108	31.1907	NA|peak_34217
GLYMA_13G201100	8.80839	7.53707	0.828607	1.09534	3.03565	1.53e-16	5.62e-15	722	883	101	71	36	24	4	7	0.676584	0.681876	23.9584	peak_56392|NA
GLYMA_03G144600	2.71597	2.60314	2.97084	2.47289	-0.0756905	0.616001	0.720281	85	86	51	54	114	109	17	47	-2.55106	1.95e-05	0.0159085	NA|peak_12218
GLYMA_02G220300	1.72899	1.22537	1.68222	1.62533	-0.209365	0.405859	0.532787	103	146	33	13	119	133	54	68	0.323435	1	15.9739	peak_7983|peak_9898
GLYMA_06G062800	8.42766	10.0982	9.47459	8.83908	-0.0204229	0.819542	0.878459	218	183	19	12	169	223	40	25	0.0603987	1	15.9739	peak_24489|peak_30348
GLYMA_16G080700	4.27679	4.31724	3.63035	3.359	0.257601	0.025583	0.0567636	187	160	65	78	86	112	37	65	1.09161	0.114004	18.8049	peak_71202|NA
GLYMA_11G231700	0.269332	0.35631	0.468027	0.465859	-0.608652	0.0803684	0.147734	31	56	8	10	74	68	8	30	-1.67658	0.563109	29.0847	peak_50706|peak_62695
GLYMA_18G179800	0.768168	0.648111	1.01307	1.42359	-0.819697	0.00515365	0.0144145	30	31	14	20	30	39	11	26	-1.32865	0.0550785	11.6455	NA|peak_96414
GLYMA_07G079100	7.91827	18.4333	5.50243	9.04886	0.831895	0.347289	0.473014	103	107	39	12	72	103	14	47	-0.676574	1	15.9739	peak_29576|peak_36726,peak_33825
GLYMA_15G111900	2.85498	3.38179	4.49827	4.39993	-0.549249	0.000104144	0.000450814	235	249	27	38	303	357	69	92	-0.67657	0.64167	24.5758	peak_67683|peak_83721
GLYMA_13G238800	5.59774	4.59132	4.17346	3.87625	0.295469	0.0142344	0.0345608	162	133	67	60	81	85	44	95	0.313995	0.798126	26.9729	peak_56734|NA
GLYMA_18G096400	48.2921	49.813	29.592	30.1604	0.675593	3.1e-13	6.74e-12	7798	7052	1849	1688	3720	4736	1490	1676	-0.676574	1	15.9739	peak_77308|peak_95761
GLYMA_12G007500	3.61314	3.95226	4.39983	4.10051	-0.206795	0.122671	0.208824	505	516	185	94	404	451	207	343	-0.039134	1	15.9739	peak_51052|peak_63124
GLYMA_05G026900	10.8038	10.3452	13.3504	12.4039	-0.325437	0.00636847	0.0173136	687	537	156	82	774	878	164	258	-0.676579	0.641669	25.1698	peak_19503|peak_24293
GLYMA_01G136500	2.01813	2.06307	1.95274	2.21447	-0.0685215	0.678529	0.771583	66	84	26	20	53	77	35	51	0.146051	0.82904	27.3765	peak_970|NA
GLYMA_15G136900	7.32097	7.38701	6.2127	5.66893	0.267395	0.00353608	0.010405	21	31	10	3	22	20	1	5	-2.67662	0.0759197	14.0228	peak_67879|peak_83975
GLYMA_08G148500	4.38158	4.42985	3.45697	2.62907	0.491694	7.16e-05	0.00032154	179	187	39	18	84	105	32	27	-0.676579	0.641669	25.1698	peak_35705|peak_44219
GLYMA_05G166800	26.1684	25.1587	88.7281	84.5735	-1.79614	2.32e-30	8.16e-28	1475	1346	226	208	3315	4133	648	698	-1.26156	0.3797	32.1864	peak_18558|peak_23096
GLYMA_15G113500	0.761134	0.580031	0.453327	0.664722	0.220271	0.498894	0.620345	57	69	26	7	49	69	16	18	-1.67659	0.563108	31.1907	peak_65540|peak_81063
GLYMA_02G101000	1.38201	1.02427	1.47155	1.58955	-0.391366	0.0984077	0.174568	75	75	14	2	62	64	32	58	1.53291	0.00343303	1.38377	peak_4619|NA
GLYMA_17G151000	75.5566	79.016	54.3709	55.9482	0.447192	9.84e-08	7.97e-07	787	819	167	229	458	568	197	222	-0.676574	1	15.9739	peak_73487|peak_91092
GLYMA_05G037700	1.25683	0.898758	1.29123	0.842996	-0.03648	0.901626	0.936042	69	72	9	5	42	51	14	21	1.32345	0.655228	24.4281	peak_19558|peak_24363
GLYMA_07G133100	1.66469	1.61305	0.995926	1.41635	0.40445	0.0246053	0.0548671	126	91	23	41	62	115	31	32	-0.676574	1	15.9739	peak_27712|peak_34398
GLYMA_17G031000	9.17802	8.91207	8.52443	8.01487	0.0883349	0.331706	0.45682	269	196	51	36	345	326	98	160	0.323435	1	15.9739	peak_74654,peak_72426|peak_89747,peak_92493
GLYMA_20G083600	3.30547	3.68898	3.09484	3.29479	0.0929493	0.443412	0.568721	53	50	19	16	25	38	17	25	-0.38706	0.646954	24.5659	peak_85592|peak_106125
GLYMA_20G047400	2.17686	1.71099	0.762305	0.986835	1.10911	3.85e-09	4.03e-08	36	48	13	20	6	5	9	16	1.64537	0.146403	22.45	peak_85371|NA
GLYMA_19G173100	88.8391	94.4476	79.9644	83.4894	0.125907	0.0970768	0.172615	499	501	101	109	340	497	176	130	-0.676565	1	15.9739	peak_84215|peak_104374
GLYMA_20G131200	0.38235	0.291822	0.255547	0.232244	0.417631	0.246368	0.363167	35	24	22	11	27	41	13	22	-1.45418	0.0335111	8.20168	NA|peak_109014
GLYMA_17G231200	27.1776	21.952	23.5157	21.2442	0.089652	0.360028	0.486132	1210	1213	306	271	1017	1141	438	439	-0.676574	1	15.9739	peak_76238|peak_94428
GLYMA_07G072700	7.65251	7.55203	8.54585	7.72742	-0.138792	0.133314	0.222944	321	293	48	69	259	326	98	111	0.323435	1	15.9739	peak_27210|NA
GLYMA_18G274200	2.45932	2.22505	2.89834	3.1284	-0.40373	0.0834077	0.152371	210	178	73	47	223	246	127	100	-0.676574	1	15.9739	peak_78476|peak_97331
GLYMA_20G124000	8.12503	9.02451	7.56128	8.8698	0.0244132	0.791629	0.858194	2393	2192	523	493	1517	1974	578	630	-0.676574	1	15.9739	peak_85899|peak_106516,peak_106517
GLYMA_16G130700	5.62511	4.64506	4.6508	4.88768	0.0632649	0.628234	0.730594	291	298	81	24	156	224	83	93	0.323435	1	15.9739	peak_69868|peak_86477
GLYMA_12G017100	14.7319	12.5345	10.008	11.6527	0.289952	0.0248654	0.055376	322	278	34	42	232	324	75	70	-0.0916079	1	15.9739	peak_52981|peak_65539
GLYMA_16G109600	5.1374	5.09337	5.39671	7.50534	-0.37115	0.0754677	0.140017	353	309	56	46	341	337	108	78	-0.676579	0.641669	25.1698	peak_69714|peak_86278
GLYMA_04G235200	1.65603	1.42074	1.72759	1.84351	-0.256924	0.186882	0.291665	73	61	21	3	78	101	18	32	-0.676579	0.641669	25.1698	peak_16899|peak_21105
GLYMA_05G120100	16.1117	16.3312	18.2268	18.1861	-0.206485	0.00864929	0.0225454	119	80	41	51	65	67	51	56	0.483921	0.598188	30.5332	peak_18095|NA
GLYMA_18G286100	16.1166	13.6277	15.7799	16.5111	-0.16152	0.0721905	0.135155	65	73	15	27	44	49	17	42	-0.676574	1	15.9739	peak_80636|peak_100072
GLYMA_10G271200	1.67341	2.00932	1.22986	1.07868	0.635341	0.000269008	0.00105639	115	121	35	21	81	92	27	46	-0.676574	1	15.9739	peak_44014|peak_54552,peak_54553
GLYMA_20G074200	7.40555	7.16454	7.38875	7.3925	-0.0614502	0.508612	0.629318	353	239	60	36	198	245	102	66	0.323435	1	15.9739	peak_87487|peak_108525
GLYMA_07G070700	1.17302	0.913984	0.949907	1.04465	0.0212661	0.869901	0.914172	42	45	7	13	23	10	10	26	1.08898	0.18732	23.019	peak_27186|NA
GLYMA_06G009900	0.920863	0.759425	0.636448	0.642156	0.349434	0.162882	0.261884	112	110	28	30	65	82	25	51	-0.676574	1	15.9739	peak_24061|peak_29845
GLYMA_09G258000	9.12038	8.3272	9.83856	9.07175	-0.158408	0.152097	0.247764	534	587	135	73	378	545	123	157	-0.676579	0.641669	25.1698	peak_41584|peak_51516,peak_51517
GLYMA_06G151500	1.69548	1.85347	2.16638	2.2126	-0.340514	0.118384	0.202842	44	60	27	24	71	48	39	39	0.846495	0.224181	25.2754	peak_22694|NA
GLYMA_17G061800	4.8249	5.14573	1.49962	2.04759	1.45418	4.1e-15	1.19e-13	59	71	11	24	10	19	9	6	0.676574	1	15.9739	peak_74942|NA
GLYMA_08G072200	23.8709	25.423	10.6183	11.5922	1.11156	6.28e-17	2.44e-15	164	178	45	57	89	101	45	30	-0.676574	1	15.9739	peak_31761|peak_39393
GLYMA_17G038400	5.87956	5.59629	4.53028	4.25569	0.343773	0.000968116	0.00330103	1059	1053	241	171	681	836	166	228	-0.676579	0.641669	25.1698	peak_74713|peak_92570
GLYMA_17G094400	45.7659	43.5687	47.1888	44.0919	-0.0721858	0.366926	0.492967	53	58	27	13	43	45	20	28	-0.676574	1	15.9739	NA|peak_90469
GLYMA_08G129900	28.9168	28.4783	21.3792	22.4448	0.349033	0.000243387	0.00096623	607	504	139	138	379	534	171	216	-0.676574	1	15.9739	peak_35514|peak_43999,peak_44000
GLYMA_01G073400	1.06149	1.01826	0.716174	0.852706	0.366791	0.101595	0.179057	115	69	22	16	63	86	17	23	-1.67658	0.563109	29.0847	peak_2495,peak_2496|peak_3074
GLYMA_14G047400	1.19825	1.26817	1.61373	1.94643	-0.565529	0.00966366	0.0248095	38	53	10	0	27	37	22	20	1.32346	0.0132595	4.06713	peak_63138|NA
GLYMA_13G083400	22.0777	22.8729	14.6109	13.237	0.650935	1.22e-11	2.03e-10	1467	1143	424	302	615	801	288	298	-0.676574	1	15.9739	peak_55257,peak_55258|peak_68407,peak_68408
GLYMA_02G224100	20.5553	22.8231	33.5569	35.4334	-0.707028	5.56e-10	6.85e-09	427	304	160	90	1065	1104	402	476	-0.676574	1	15.9739	peak_8028|peak_9956
GLYMA_05G156500	2.02447	1.47879	1.3759	1.42907	0.274715	0.0862416	0.156466	75	49	12	8	37	34	11	40	0.908409	0.145972	22.4983	peak_20397|peak_25393
GLYMA_10G180700	28.2202	26.3576	20.7358	20.5526	0.361097	3.96e-05	0.00018896	2490	2942	972	455	1601	1918	747	1048	-0.676574	1	15.9739	peak_45570|peak_56460
GLYMA_08G207700	57.2983	59.6675	52.133	53.0544	0.113632	0.147203	0.241221	240	275	30	30	147	146	54	54	0.908406	1	15.9739	peak_36210|peak_44854
GLYMA_07G063300	0.933836	0.965026	1.13913	1.23504	-0.36094	0.00348175	0.0102707	435	416	6	136	291	263	202	214	0.847007	0.195707	23.9714	peak_29430|NA
GLYMA_05G141900	10.9907	12.1252	11.9368	11.9705	-0.0867523	0.368377	0.494635	1032	777	202	164	641	861	276	273	-0.676565	1	15.9739	peak_18315|peak_22810,peak_22811
GLYMA_19G230000	1.0178	1.17086	1.20154	0.898539	0.0191106	0.953183	0.970179	61	32	7	2	41	58	3	7	-1.26158	0.198335	23.8965	peak_82631|peak_102484
GLYMA_01G075800	0.905949	1.22705	2.06626	1.46481	-0.762236	0.00339023	0.0100268	13	12	2	2	11	26	10	8	-0.323435	1	15.9739	NA|peak_757
GLYMA_19G130800	19.8798	17.4449	39.3649	37.9642	-1.09329	2.46e-21	2e-19	326	359	111	83	425	448	195	275	-0.676574	1	15.9739	peak_81684|peak_101391
GLYMA_13G311800	8.04287	7.68295	8.67813	8.02516	-0.12832	0.175712	0.278017	121	129	70	61	82	90	65	83	0.676567	0.416394	33.7716	peak_57351|NA
GLYMA_07G175000	6.07601	6.35605	6.268	5.91421	-0.010296	0.925108	0.952061	579	610	159	183	651	711	294	290	-0.676574	1	15.9739	peak_30275|peak_37607,peak_37608
GLYMA_06G242900	586.08	749.443	434.964	418.713	0.609735	2.99e-05	0.000146367	36920	44280	10662	11324	15379	18387	10346	9237	-0.676574	1	15.9739	peak_26013|peak_32151,peak_32152
GLYMA_13G322000	1.05238	1.01175	1.02371	1.02198	-0.0278117	0.866477	0.911909	29	60	8	5	25	32	9	8	-0.676579	0.641669	25.1698	peak_57456|peak_71135
GLYMA_06G056200	8.82969	8.685	14.6898	15.3027	-0.815801	3.94e-10	4.98e-09	78	97	17	20	98	123	11	32	-2.26156	0.162204	21.1366	peak_24422|peak_30271
GLYMA_09G083700	5.09912	5.64322	7.73334	6.73667	-0.468431	0.00268022	0.00816681	402	382	72	78	510	713	140	114	-1.26156	0.3797	32.1864	peak_40324|peak_49968
GLYMA_13G032100	1.16037	0.945998	0.790749	1.07796	0.131475	0.602518	0.709131	36	29	1	0	33	49	4	8	1.96746	0.00648761	2.34767	peak_58078|peak_71911
GLYMA_05G099500	14.4466	15.575	19.7554	16.8891	-0.327087	0.00644695	0.0175063	424	534	128	99	510	508	170	210	-0.676574	1	15.9739	peak_19957|peak_24873
GLYMA_10G037300	14.8819	14.691	14.1079	13.7878	0.0438014	0.589695	0.698816	866	800	81	102	504	632	71	101	-1.09164	0.440355	33.6552	peak_44614|peak_55291
GLYMA_08G224000	6.56615	5.64207	4.72431	5.13076	0.266452	0.0121007	0.030043	422	390	117	87	236	325	132	170	-0.676574	1	15.9739	peak_33170|peak_41078
GLYMA_09G105000	6.00482	5.97451	6.21117	7.38303	-0.221163	0.0863085	0.156553	127	125	22	10	111	124	22	61	0.908406	1	15.9739	peak_40489|peak_50169
GLYMA_02G001500	5.94507	4.49923	5.914	5.48971	-0.172612	0.178855	0.281815	288	330	113	64	313	373	134	128	-0.676574	1	15.9739	peak_3822|peak_4716
GLYMA_16G035000	14.9784	14.7751	13.208	12.5002	0.170052	0.124837	0.211768	535	551	146	128	316	569	146	133	-1.67659	0.563108	31.1907	peak_69159|peak_85581
GLYMA_09G253800	6.60629	5.30872	1.12992	0.704149	2.64107	8.57e-15	2.35e-13	316	309	68	56	26	36	12	13	0.323435	1	15.9739	peak_41550|NA
GLYMA_13G045300	5.91859	5.39541	4.46184	5.027	0.212785	0.280048	0.401433	368	385	69	68	250	279	95	105	0.323435	1	15.9739	peak_58169|peak_72043
GLYMA_06G307000	0.485964	0.459215	2.3511	2.24261	-2.3085	2.48e-09	2.71e-08	49	35	12	3	113	205	85	112	0.323435	1	15.9739	peak_26370|peak_32659
GLYMA_20G172300	0.924024	0.620404	0.950747	1.26179	-0.561749	0.0416437	0.0856053	76	34	19	16	45	66	44	59	-0.323438	0.810072	27.1487	NA|peak_112892
GLYMA_01G012700	6.03624	5.35229	6.00006	5.45785	-0.0515808	0.580617	0.691065	449	439	73	101	327	411	124	135	-0.323435	1	15.9739	NA|peak_142
GLYMA_17G128400	16.7196	21.2023	27.2531	26.8084	-0.547292	7.44e-07	5.08e-06	155	171	18	62	237	313	107	132	-0.676574	1	15.9739	peak_75570|peak_93597
GLYMA_13G329600	10.408	9.41209	8.92161	9.2285	0.0850863	0.311401	0.435228	350	400	86	89	230	311	181	157	-0.676574	1	15.9739	peak_57534|peak_71232
GLYMA_01G170300	216.697	208.809	177.862	172.325	0.240223	0.00175527	0.00560335	4232	4562	882	808	2726	3398	914	967	-0.676579	0.641669	25.1698	peak_3120|peak_3871
GLYMA_08G318000	0.88226	0.770378	0.60646	0.566906	0.450406	0.00494603	0.013908	31	36	16	7	19	44	2	11	-2.26156	0.162202	21.7517	NA|peak_45868
GLYMA_06G144500	70.571	73.4849	76.1319	72.9872	-0.0892924	0.25912	0.377266	2183	1508	506	322	1839	2010	608	598	-1.67659	0.563108	31.1907	peak_25229|peak_31199
GLYMA_13G162800	47.4377	44.6185	47.0899	49.5017	-0.110764	0.149984	0.244939	86	45	27	8	104	76	24	23	-1.67659	0.563108	31.1907	peak_56026|peak_69336
GLYMA_13G205300	2.1727	2.26309	2.78878	3.09151	-0.444499	0.0099825	0.0254913	70	112	32	9	65	95	20	22	-1.67659	0.563108	31.1907	peak_56427|peak_69886
GLYMA_10G071600	2.69965	2.89446	2.48096	2.57683	0.106888	0.645962	0.745226	76	67	15	13	45	69	40	59	0.838019	0.235543	26.0415	peak_44876|NA
GLYMA_16G008400	8.66295	8.58503	8.52833	7.63874	0.0525194	0.5732	0.684729	417	426	108	116	233	310	160	183	-0.676574	1	15.9739	peak_70587|peak_87462
GLYMA_12G225500	11.0681	12.1122	17.8867	17.8485	-0.662583	7.77e-09	7.65e-08	1817	1912	206	276	2668	2717	352	463	-1.09164	0.440355	33.6552	peak_54541|peak_67483
GLYMA_17G186800	4.92598	5.28011	5.21693	4.53388	0.026037	0.839191	0.891834	338	376	123	104	257	204	93	107	-0.676574	1	15.9739	peak_75943|peak_94034
GLYMA_15G215100	3.70116	3.60634	2.65666	2.846	0.369052	0.00210998	0.0065929	33	19	33	12	16	21	5	6	-3.06891	3.98e-06	0.00392058	peak_66275|peak_81975
GLYMA_17G037400	11.7154	10.7502	10.6783	10.326	0.0551643	0.539288	0.655966	530	544	160	129	372	495	179	243	-0.676574	1	15.9739	peak_74694|peak_92548,peak_92549
GLYMA_18G117600	0.940535	1.02401	1.0215	1.47614	-0.380335	0.102124	0.17974	20	20	5	0	30	51	15	5	-0.0916079	1	15.9739	peak_77470|peak_95999
GLYMA_05G115700	9.64699	7.47715	6.78874	6.92881	0.275202	0.00621466	0.0169555	117	170	53	41	89	115	39	67	0.676574	1	15.9739	peak_20057|NA
GLYMA_02G231100	3.14967	3.19739	3.96813	4.95389	-0.529181	0.000106321	0.000459009	107	93	6	12	101	116	5	15	-1.26158	0.198335	23.8965	peak_5614|peak_6941
GLYMA_06G142900	865.576	925.434	340.629	343.337	1.34964	1.6e-24	2.16e-22	22009	13519	5441	4840	6423	7430	2812	2929	-0.676574	1	15.9739	peak_25216|peak_31185
GLYMA_18G272200	6.19126	5.88192	6.72422	6.53348	-0.176147	0.181859	0.285526	112	137	69	31	109	167	103	149	0.0916016	1	15.9739	peak_80512|NA
GLYMA_13G085800	2.43069	3.01877	0.754265	1.17512	1.4591	6.36e-05	0.00028866	82	70	2	0	30	34	2	4	1.64554	0.00592896	2.16482	peak_55276|peak_68424
GLYMA_09G218600	3.6713	3.13776	2.41272	1.7146	0.675241	0.000155504	0.00064739	282	237	47	48	169	182	36	36	-1.26156	0.3797	32.1864	peak_41261|peak_51150
GLYMA_15G071400	1.25476	1.05865	1.58179	1.76929	-0.575733	0.00808702	0.0212814	24	33	14	9	21	50	3	12	-2.41356	1.33e-06	0.00143094	NA|peak_83373
GLYMA_13G177000	1.76003	1.2575	0.885834	0.96849	0.65383	0.0387079	0.080538	70	68	10	5	46	56	6	18	-0.0916079	1	15.9739	peak_56149|peak_69500
GLYMA_20G224000	23.1671	24.4613	19.7141	19.6677	0.235079	0.00366585	0.0107314	3145	2619	281	253	2008	2426	353	334	-0.67659	0.494127	35.003	peak_86783|peak_107625
GLYMA_08G120700	9.05531	7.21985	7.99078	6.50399	0.121121	0.339123	0.464285	608	671	195	115	439	449	189	194	-0.676574	1	15.9739	peak_35427|peak_43888
GLYMA_08G303100	20.6445	21.4434	22.5995	23.8425	-0.181297	0.0320285	0.0685498	2317	2189	529	411	1839	2015	494	692	-1.67658	0.563109	29.0847	peak_89875|peak_111542,peak_45697
GLYMA_12G200800	5.52692	7.08794	0.94328	1.8704	2.12943	4.32e-10	5.42e-09	89	119	20	15	24	32	6	7	-0.676579	0.641669	25.1698	peak_52504|peak_64934
GLYMA_15G074900	6.4978	5.33839	6.02329	5.78918	-0.0411609	0.713308	0.799131	33	37	21	3	22	12	3	4	-2.26156	0.162202	21.7517	peak_65200|peak_80656
GLYMA_17G170300	5.34269	6.67872	6.33011	7.29266	-0.215371	0.0485311	0.0973334	681	596	67	78	650	805	133	209	-0.0916079	1	15.9739	peak_73677|peak_91293
GLYMA_15G257600	14.8517	13.5526	9.68819	9.67052	0.511192	2.62e-07	1.94e-06	867	957	243	173	383	388	200	197	-0.676574	1	15.9739	peak_66545|peak_82369
GLYMA_01G218400	3.87847	3.6863	4.62868	4.06988	-0.243292	0.0715672	0.134209	222	242	43	32	217	242	73	65	-0.676579	0.641669	25.1698	peak_1677|peak_2069
GLYMA_03G060100	0.820904	1.02168	1.63092	1.67136	-0.875351	0.000118231	0.000505079	73	62	18	13	132	86	43	49	-0.676574	1	15.9739	peak_9247|peak_11494
GLYMA_05G132600	4.55678	4.30596	5.35581	6.19651	-0.421513	0.026753	0.0588456	168	201	34	33	143	200	67	84	0.323435	1	15.9739	peak_18208|peak_22695
GLYMA_13G091100	25.7626	24.5256	18.7031	16.8934	0.457	3.6e-07	2.6e-06	331	364	120	112	202	248	83	164	0.676574	1	15.9739	peak_58509|NA
GLYMA_08G239000	91.6346	103.651	131.474	136.775	-0.495982	1.96e-08	1.8e-07	2259	1845	340	435	1832	2286	594	613	-0.676579	0.641669	25.1698	peak_33299|peak_41252
GLYMA_04G031200	0.483363	1.05405	0.767268	0.41943	0.33902	0.390286	0.51728	63	60	6	4	58	58	8	6	-0.998523	0.319371	31.827	peak_13192|peak_16374,peak_16375
GLYMA_13G326200	21.6108	21.8952	24.81	23.4132	-0.18851	0.0234595	0.0526778	505	556	229	272	489	558	250	360	-0.998499	0.150818	22.7695	peak_57512|peak_71203
GLYMA_10G256000	45.0997	38.7651	56.9231	54.1594	-0.448477	6.6e-07	4.56e-06	1197	1026	134	93	1095	1530	177	195	-1.09163	0.440356	33.4156	peak_43913|peak_54443
GLYMA_07G247100	4.28537	4.07862	4.35291	4.60807	-0.140013	0.214096	0.324371	149	167	38	69	136	154	109	143	-0.0244857	1	15.9739	peak_30880|peak_38310
GLYMA_01G220900	0.452821	0.543099	0.53909	0.520629	-0.126078	0.56417	0.677601	78	72	33	17	67	75	19	29	-0.676574	1	15.9739	peak_1702,peak_89180|peak_110595,peak_2103,peak_110596,peak_2104
GLYMA_04G231000	6.33414	4.83006	4.8983	4.13791	0.258482	0.0353551	0.0745674	99	125	46	23	51	81	28	49	0.676574	1	15.9739	peak_14853|NA
GLYMA_11G072100	3.83633	2.94929	1.72514	1.79181	0.903029	2.47e-10	3.25e-09	97	101	13	20	62	72	15	27	-0.676579	0.641669	25.1698	peak_49505|peak_61195
GLYMA_05G095500	5.68113	5.76027	6.26025	6.36183	-0.181288	0.103341	0.181572	478	429	81	47	539	676	98	123	-1.26155	0.379702	31.3011	peak_19917|peak_24835
GLYMA_05G018800	2.55264	2.45521	1.03964	1.59402	0.888113	0.0013599	0.00447936	56	73	7	18	45	43	10	12	-0.676579	0.641669	25.1698	peak_19442|peak_24208
GLYMA_19G236400	5.28463	6.06264	4.43423	4.48596	0.309697	0.0070554	0.0189341	310	354	52	25	234	257	51	34	-0.676584	0.681876	23.9584	peak_90849,peak_90846|peak_112772,peak_112775
GLYMA_14G074900	6.21597	5.98361	6.51971	5.43917	-0.0132373	0.902751	0.93671	76	81	18	23	68	83	10	32	-1.67659	0.563108	31.1907	peak_61613|peak_76196
GLYMA_20G203900	5.53835	5.82597	4.02898	5.09824	0.278919	0.0372489	0.0779443	263	316	77	64	200	157	67	78	-0.676574	1	15.9739	peak_86632|peak_107443
GLYMA_15G183500	1.15225	1.14068	1.99634	1.64022	-0.705622	0.00285876	0.00863829	40	34	18	6	48	37	9	24	-0.676574	1	15.9739	peak_68214|peak_84410
GLYMA_09G213600	5.02172	4.55799	4.23403	3.1678	0.327325	0.0401508	0.0830438	234	244	24	31	165	192	21	37	-0.676584	0.681876	23.9584	peak_38992|peak_48356
GLYMA_11G040800	1.42816	0.654328	2.06814	2.19688	-1.08437	0.000404032	0.00151767	67	57	22	14	39	64	10	12	-1.6766	0.563108	38.0693	peak_46970|peak_58180
GLYMA_05G192600	1.86573	1.56983	1.99858	2.16231	-0.318459	0.106046	0.185564	108	134	41	29	98	103	27	44	-0.676574	1	15.9739	peak_20732|peak_25803
GLYMA_02G201300	3.01921	2.94929	2.99747	3.1133	-0.074218	0.486136	0.608448	108	133	37	32	65	111	35	37	-0.676574	1	15.9739	peak_7794|peak_9676
GLYMA_10G077600	45.5784	41.5145	38.345	39.1518	0.126615	0.133703	0.223525	258	337	32	40	260	280	65	70	-0.0916079	1	15.9739	peak_42563|peak_52697
GLYMA_04G103300	6.36476	6.49344	6.17857	6.16318	0.0194695	0.906456	0.939405	69	76	15	8	68	55	20	37	0.323435	1	15.9739	peak_15995|peak_19941
GLYMA_14G168500	0.598947	0.39033	0.852387	0.512557	-0.51555	0.104711	0.183628	5	7	1	0	12	6	2	1	-0.261538	1	15.9739	NA|peak_76996
GLYMA_04G165700	0.425383	0.432527	0.289088	0.297454	0.50868	0.000872755	0.00301146	127	88	33	31	83	94	13	36	-1.67659	0.563108	31.1907	peak_14277|peak_17789,peak_17790,peak_17791
GLYMA_15G131800	0.906386	0.840024	0.832962	0.766838	0.0839545	0.726146	0.809203	128	126	27	12	62	52	19	34	0.323435	1	15.9739	peak_67836|peak_83914
GLYMA_15G079300	1.20009	1.0653	2.60679	2.58446	-1.23527	2.66e-06	1.63e-05	51	58	11	4	80	94	48	38	0.323444	1	15.9739	peak_65237|peak_80709
GLYMA_14G008500	11.6434	9.54012	13.366	13.55	-0.388995	0.0065302	0.0176994	417	476	117	56	511	542	158	295	0.323435	1	15.9739	peak_60986|peak_75465,peak_75466
GLYMA_03G145600	1.76431	1.9925	0.420627	0.339796	2.24806	6.61e-08	5.53e-07	139	180	35	67	19	25	8	7	0.676574	1	15.9739	peak_9809|NA
GLYMA_06G141000	20.6245	22.6096	19.5429	18.4041	0.149509	0.0826723	0.151254	154	83	31	67	112	127	61	53	-1.20709	0.0513376	10.98	NA|peak_28002
GLYMA_11G221400	19.3549	19.4722	25.8272	26.8757	-0.480501	9.42e-07	6.29e-06	37	35	15	4	49	66	15	32	-0.676574	1	15.9739	peak_50632|peak_62617
GLYMA_16G181700	0.802622	0.831059	1.17774	0.876504	-0.371805	0.0309992	0.066684	81	59	17	9	77	76	10	23	-0.676593	0.641667	31.7687	peak_71839|peak_89060
GLYMA_12G206400	32.401	26.9185	32.4754	32.1875	-0.167984	0.0548701	0.107775	575	623	150	121	589	723	242	326	-0.676574	1	15.9739	peak_52564|peak_65005
GLYMA_08G360900	24.6556	22.5993	22.9674	22.6972	0.00762526	0.926405	0.952898	471	466	135	79	283	312	136	134	-0.676574	1	15.9739	peak_37374|peak_46311
GLYMA_02G061400	9.7831	10.7831	15.1248	14.791	-0.578933	1.16e-09	1.35e-08	276	235	102	75	248	321	136	260	-0.387059	0.646954	24.4585	peak_6808|peak_8396
GLYMA_18G218200	3.87505	3.94343	2.8548	3.20967	0.327528	0.0371346	0.0777643	94	105	42	35	83	116	30	37	-0.676574	1	15.9739	peak_78072|peak_96774
GLYMA_01G212800	8.12318	8.14635	6.62166	6.27601	0.294608	0.00283292	0.00856712	441	406	112	59	337	441	176	139	-0.676565	1	15.9739	peak_3493|peak_4344
GLYMA_03G026400	0.247829	0.304988	0.219086	0.188543	0.400772	0.123699	0.210206	51	35	13	4	29	29	0	12	-1.26156	0.3797	32.1864	peak_9002|peak_11166
GLYMA_10G049100	2.32544	1.92585	1.79726	1.67022	0.249653	0.0449995	0.0912819	47	36	14	11	27	28	2	5	-2.99856	0.0344117	8.07368	peak_42334|peak_52435
GLYMA_14G146000	1.81476	1.36129	1.32076	1.09744	0.345299	0.0848028	0.15436	138	136	18	16	130	158	18	19	-1.09165	0.440354	34.8076	peak_62078|peak_76753
GLYMA_18G151400	2.70443	3.31616	4.26599	4.37637	-0.557148	3.32e-05	0.000161017	12	7	6	6	19	29	14	5	-2.09162	0.00152068	0.715472	NA|peak_96239
GLYMA_11G163900	1.5168	1.90644	2.06321	2.02665	-0.292142	0.0659355	0.125392	56	48	23	15	35	44	47	31	0.0604023	1	15.9739	peak_48132|NA
GLYMA_01G000400	4.07814	4.63245	5.06194	4.5683	-0.183012	0.0876971	0.158575	85	112	40	14	100	85	60	58	-0.676574	1	15.9739	peak_1942|peak_2397
GLYMA_02G010300	2.9033	2.40322	3.38544	2.90695	-0.290399	0.0145465	0.035215	23	19	16	7	21	22	0	2	-4.96742	1.16e-47	1.51e-43	peak_3912|peak_4822
GLYMA_03G166500	8.40234	9.31017	11.905	11.2104	-0.42233	0.000696538	0.00245629	572	542	118	102	612	784	183	217	-0.676579	0.641669	25.1698	peak_12024|peak_14983
GLYMA_02G141600	3.88009	3.58004	4.41288	3.67498	-0.159389	0.206245	0.315312	185	227	19	28	195	263	47	48	-0.676584	0.681876	23.9584	peak_4936|peak_6123
GLYMA_08G315900	2.07189	1.8557	1.70236	1.66653	0.178797	0.300903	0.423857	266	236	54	47	182	275	89	91	-0.676565	1	15.9739	peak_37001|peak_45830
GLYMA_07G083200	0.450666	0.198734	0.91366	0.847292	-1.48434	0.000240882	0.000957669	14	15	7	0	29	41	14	0	-2.26156	0.162202	21.7517	NA|peak_36765
GLYMA_02G059200	1.16879	1.72961	1.2215	1.01993	0.335825	0.143797	0.236839	113	112	9	6	40	64	2	5	-1.52464	0.0564423	11.734	peak_4312|peak_5296
GLYMA_08G009300	0.676235	0.786476	1.0028	0.68948	-0.250292	0.256809	0.374743	83	76	18	21	100	122	39	34	-0.676588	1	15.9739	peak_31208|peak_38717
GLYMA_08G321400	21.0907	20.0301	40.2228	38.3955	-0.976003	2.1e-18	1.02e-16	269	314	119	57	537	612	213	356	-0.676574	1	15.9739	peak_33992|peak_42143
GLYMA_09G156600	20.2886	19.5485	25.7732	27.5457	-0.46132	5.45e-08	4.63e-07	792	663	212	290	859	990	473	447	-0.676574	1	15.9739	peak_38499|peak_47739
GLYMA_06G215700	3.75068	3.26328	3.85	3.01843	-0.014423	0.920974	0.949206	111	148	42	43	92	126	42	119	0.0916027	1	15.9739	peak_23204|NA
GLYMA_14G070100	8.49046	8.62813	8.28409	8.98104	-0.0514883	0.635869	0.73658	753	844	249	177	497	575	189	313	-0.676574	1	15.9739	peak_63321|peak_78343,peak_78344,peak_78345
GLYMA_15G262300	0.624991	0.373003	1.35758	1.03898	-1.30921	0.000229423	0.00091675	20	25	9	22	20	41	4	16	-2.60259	6.68e-05	0.0485237	NA|peak_82428
GLYMA_05G011600	11.3302	10.7065	10.3246	8.88438	0.155966	0.125079	0.212103	232	220	68	25	251	220	66	106	-0.676565	1	15.9739	peak_19362|peak_24117
GLYMA_17G072500	10.8611	9.58108	10.7625	10.2531	-0.0825286	0.348815	0.474744	1188	1139	464	304	821	978	476	535	-0.676574	1	15.9739	peak_72808|peak_90254,peak_90255
GLYMA_16G220800	8.38357	8.85255	7.63863	7.07696	0.188436	0.0938741	0.167878	580	467	78	116	582	711	205	214	0.323421	1	15.9739	peak_70497|peak_87356
GLYMA_07G015300	1.97607	2.12907	2.16623	1.95829	-0.0461794	0.780643	0.850304	45	43	8	2	17	84	17	34	-0.908406	1	15.9739	NA|peak_33073
GLYMA_14G029700	0.487413	0.657977	5.21809	5.18409	-3.19675	3.86e-14	9.68e-13	53	73	0	6	236	229	67	89	2.32349	0.167039	20.776	peak_61202|peak_75726
GLYMA_13G271900	0.530584	0.592539	0.681033	0.544115	-0.164787	0.610926	0.715938	94	88	13	14	63	71	24	26	0.323435	1	15.9739	peak_57018|peak_70567,peak_70568
GLYMA_12G170500	1.09333	0.911598	1.70632	1.81372	-0.854409	2.1e-07	1.59e-06	116	149	35	22	196	215	41	70	-1.67658	0.563109	29.0847	peak_54091|peak_66921
GLYMA_04G215900	259.683	243.109	177.55	176.564	0.464359	1.75e-08	1.63e-07	1670	2048	350	208	1066	1188	193	380	-0.676579	0.641669	25.1698	peak_14722|peak_18395
GLYMA_17G106200	2.83708	2.25762	4.27058	2.97579	-0.5548	0.0133997	0.0327994	91	99	19	16	102	129	16	40	-0.676579	0.641669	25.1698	peak_75371|peak_93362
GLYMA_17G235600	18.773	18.082	13.0204	14.9353	0.358631	0.000195281	0.000794092	221	164	54	24	100	124	30	31	-1.67658	0.563109	29.0847	peak_76274|peak_94475
GLYMA_14G110000	8.61521	8.8177	10.7945	9.69393	-0.273125	0.00456515	0.0129841	32	31	8	10	35	15	24	12	0.0238763	1	15.9739	peak_63683|NA
GLYMA_04G170500	2.91279	2.37467	4.74529	5.08973	-0.937885	1.03e-07	8.35e-07	109	104	27	16	157	196	50	55	-1.67658	0.563109	29.0847	peak_14313|peak_17838
GLYMA_03G041600	1.40883	1.0593	1.02007	0.931327	0.292373	0.0524671	0.103802	65	60	19	3	42	49	28	22	0.323435	1	15.9739	peak_9126|peak_11317
GLYMA_13G241000	34.4364	32.9347	35.3759	33.947	-0.0821822	0.298815	0.42169	307	432	131	117	256	291	151	234	-0.387059	0.646954	24.4585	peak_56761|peak_70268
GLYMA_15G015200	11.7604	10.2731	8.57704	7.36589	0.422801	0.000368067	0.00139817	104	102	30	52	48	60	32	50	0.354639	0.632991	32.0614	peak_64691|NA
GLYMA_02G292600	2.76642	3.35146	3.23568	1.68036	0.271746	0.32706	0.451806	95	94	13	5	54	108	19	18	0.323438	1	15.9739	peak_6121|peak_7574
GLYMA_11G084700	5.32875	5.6847	5.78746	5.58051	-0.0847423	0.406615	0.533375	386	385	128	117	330	300	182	183	-0.676574	1	15.9739	peak_47458|peak_58747
GLYMA_19G020000	49.9762	52.1027	42.7744	43.02	0.211252	0.00695096	0.0187062	2736	2326	511	475	1695	2158	471	557	-0.676579	0.641669	25.1698	peak_80922|peak_100425
GLYMA_13G010200	12.4415	9.69354	10.6519	10.2035	0.0408093	0.707314	0.794361	156	140	66	90	116	92	38	84	-1.19114	0.131857	20.4393	NA|peak_71846
GLYMA_11G099100	6.92655	4.88339	4.90745	5.61596	0.120682	0.364849	0.491216	255	269	78	28	238	234	68	81	-1.67658	0.563109	29.0847	peak_47593|peak_58890
GLYMA_13G361500	10.7605	9.82611	9.21839	8.0091	0.214344	0.0235195	0.052799	1191	1142	216	274	1035	1231	318	288	-1.67658	0.563109	29.0847	peak_57835|peak_71625
GLYMA_06G042400	7.10872	7.95165	6.31373	6.21956	0.226839	0.00992981	0.0253926	1407	1292	217	154	864	1181	192	216	-1.26155	0.379702	31.3011	peak_21609|peak_26828,peak_26829
GLYMA_18G055300	66.3654	59.1883	53.5755	50.674	0.225965	0.00474027	0.0134059	3460	3447	658	641	2545	3109	760	871	-0.676579	0.641669	25.1698	peak_79140|peak_98185
GLYMA_06G310000	0.683295	0.809667	0.553641	0.587271	0.351133	0.107736	0.188014	146	150	15	2	82	101	16	13	-0.0916009	1	15.9739	peak_23802,peak_23803|peak_29515,peak_29516
GLYMA_12G048600	0.309938	0.278931	0.2725	0.316329	-0.040001	0.909665	0.941339	38	33	11	14	28	27	17	17	-0.676574	1	15.9739	NA|peak_65864
GLYMA_15G030700	30.2775	31.4444	26.3251	22.7854	0.289661	0.00098473	0.00335263	791	863	195	166	468	580	228	173	-0.676565	1	15.9739	peak_67012|peak_82933,peak_82934
GLYMA_02G288800	17.4993	17.4573	15.0881	14.0215	0.223558	0.0107856	0.0272388	1112	964	167	137	813	1034	280	216	-0.676579	0.641669	25.1698	peak_8580|peak_10625,peak_10626
GLYMA_06G183700	143.621	147.334	148.972	153.481	-0.095716	0.216049	0.326708	4895	3872	593	593	4229	5369	978	1146	-0.67657	0.64167	24.5758	peak_25618|peak_31645
GLYMA_14G026700	10.5483	12.9634	7.95055	7.86765	0.535321	7.49e-06	4.18e-05	9	6	1	2	18	0	1	2	-2.26156	0.162204	21.1366	NA|peak_75695
GLYMA_14G057000	8.97297	7.7048	5.81685	6.53758	0.390629	0.000272348	0.00106735	221	166	33	62	144	126	78	44	-0.676574	1	15.9739	peak_61450|peak_76011
GLYMA_04G236000	13.2114	12.9401	10.6806	10.7572	0.246209	0.0035083	0.010337	598	514	113	113	318	423	165	122	-0.676565	1	15.9739	peak_14921|peak_18640
GLYMA_06G040800	2.57774	1.98928	0.466606	0.581565	2.06962	3.41e-08	3e-07	152	158	28	29	38	42	6	22	0.323435	1	15.9739	peak_24318|peak_30136
GLYMA_13G153600	1.54451	1.88876	2.61487	2.04975	-0.479126	0.0588456	0.114164	266	281	44	56	282	297	92	80	-0.676579	0.641669	25.1698	peak_59040|peak_73101,peak_73102
GLYMA_20G211300	11.5787	12.1036	13.2203	9.76015	0.00208345	0.985786	0.991522	374	333	106	78	247	286	166	192	0.0604025	1	15.9739	peak_86673|peak_107492
GLYMA_17G253900	23.7824	22.6755	25.7005	25.9693	-0.194381	0.0177367	0.0416315	1066	1159	277	193	527	624	270	283	-0.676565	1	15.9739	peak_76425|peak_94642
GLYMA_08G108100	56.6612	51.9948	49.0887	46.1826	0.14734	0.306698	0.430093	286	361	65	41	265	265	72	103	0.323435	1	15.9739	peak_32119|peak_39808
GLYMA_08G144700	1.49041	1.27692	1.59712	1.43467	-0.175392	0.376676	0.503343	59	80	6	4	53	59	14	10	0.645361	0.714321	24.7504	peak_35661|peak_44174
GLYMA_02G202000	0.937086	0.85497	1.89512	2.00481	-1.15938	2.63e-05	0.000130012	79	47	15	8	191	186	20	33	-1.67661	0.213113	24.4404	peak_5354|peak_6636
GLYMA_05G005900	1.40476	1.3492	1.20054	1.48073	-0.000173094	0.999375	0.999762	83	76	32	9	43	99	8	44	-0.676574	1	15.9739	peak_19313|peak_24044
GLYMA_18G005800	77.6163	74.1955	74.9992	77.5798	-0.0482394	0.545993	0.661879	224	273	73	77	256	235	84	207	0.676574	1	15.9739	peak_78763|NA
GLYMA_13G216800	30.9132	31.9733	46.4628	47.1741	-0.613909	1.08e-11	1.82e-10	490	308	163	97	497	509	180	304	-0.676574	1	15.9739	peak_56546|peak_70011
GLYMA_18G267100	16.611	16.4967	11.6916	12.439	0.416242	3.26e-06	1.96e-05	1000	996	244	188	682	821	255	319	-0.676565	1	15.9739	peak_78431|peak_97256
GLYMA_15G036700	2.07259	1.59479	1.02903	1.4028	0.54943	0.0236727	0.0530771	199	235	42	43	115	138	33	46	-0.676579	0.641669	25.1698	peak_67076|peak_83012,peak_83013
GLYMA_12G147500	0.750082	0.634184	0.47164	0.578932	0.355388	0.229902	0.343526	57	59	8	9	43	51	10	4	-1.67661	0.213113	24.4404	peak_52156|peak_64485
GLYMA_08G064800	1.52467	1.52307	1.9871	1.57248	-0.265411	0.319296	0.443727	33	53	12	22	26	43	18	14	0.676574	1	15.9739	peak_34919|NA
GLYMA_02G154300	1.13005	0.966146	2.39621	1.94248	-1.08949	0.000681447	0.00240797	15	16	1	0	48	47	9	21	-1.90847	0.0960047	17.0203	NA|peak_6264
GLYMA_09G275000	5.38664	3.5631	5.2653	5.92451	-0.368857	0.0333967	0.0709903	264	258	66	45	277	374	99	111	-0.676579	1	15.9739	peak_41708|peak_51681
GLYMA_17G161600	4.39537	3.98167	3.19446	3.28062	0.329635	0.00787768	0.0207947	120	121	36	70	84	135	52	39	-1.41354	0.0200959	5.55217	peak_73598,peak_73599|peak_91216
GLYMA_17G001700	7.98075	8.37229	6.61099	6.67573	0.260379	0.00697785	0.0187633	351	401	37	80	319	389	45	47	-1.67661	0.213113	24.4404	peak_72156|peak_89445
GLYMA_13G342400	15.6558	15.4728	12.8034	12.2325	0.273794	0.000596359	0.00213889	521	459	136	116	213	370	79	146	-0.676574	1	15.9739	peak_57656|peak_71378
GLYMA_07G040100	24.7296	21.8876	19.9089	21.1938	0.139164	0.0710321	0.133306	147	162	52	30	137	135	48	52	-0.676574	1	15.9739	peak_89711|peak_111325
GLYMA_17G032300	3.07713	2.94929	4.20139	4.63648	-0.592082	5.5e-05	0.000253575	91	104	62	22	126	132	66	108	-0.676568	0.33897	33.077	peak_74667|peak_92506
GLYMA_06G049400	4.96501	4.42848	5.90852	5.97048	-0.380711	0.000458856	0.00169868	503	505	130	131	535	712	265	361	-0.676574	1	15.9739	peak_24367|peak_30203,peak_30204
GLYMA_10G019000	8.3698	7.53847	6.63668	7.10552	0.169252	0.0413255	0.0850731	963	934	256	185	497	708	196	257	-0.676574	1	15.9739	peak_44456|peak_55108,peak_55109
GLYMA_08G266700	5.02394	5.44929	4.91649	4.75021	0.0768522	0.359393	0.485435	120	142	30	39	73	85	60	57	0.230328	0.831854	27.2197	peak_33522|NA
GLYMA_07G265800	9.39696	7.71019	6.96986	7.57531	0.190744	0.0683689	0.129194	108	177	16	9	103	110	15	23	-0.261538	1	15.9739	peak_31062|peak_38514
GLYMA_14G207200	3.43814	2.58896	3.22845	2.7674	-0.0391631	0.779889	0.849792	276	273	41	43	202	278	64	72	-0.676579	0.641669	25.1698	peak_64363|peak_79604
GLYMA_13G148000	2.71685	2.26527	2.08286	2.70419	0.0165401	0.938874	0.960756	134	94	18	15	96	104	18	54	0.323435	1	15.9739	peak_59005|peak_73062
GLYMA_18G233700	2.8956	2.56608	2.7212	2.35247	0.062994	0.543948	0.660176	20	64	4	1	5	54	17	4	1.90843	0.261621	27.7247	peak_80210|peak_99558
GLYMA_10G243700	7.82205	8.04561	8.42021	8.4723	-0.129684	0.282827	0.404329	449	327	144	110	212	264	116	114	-0.676574	1	15.9739	peak_43806|peak_54299,peak_54300
GLYMA_10G239200	1.80726	2.12667	3.70346	4.88515	-1.15927	7.67e-08	6.33e-07	42	36	1	5	49	32	19	7	1.64538	0.416498	33.133	peak_46044|peak_57064
GLYMA_13G278500	8.81199	8.32694	7.54503	8.8096	0.0274139	0.790031	0.85694	203	220	86	64	165	233	78	133	-0.676574	1	15.9739	peak_60109|peak_74404
GLYMA_07G176600	1.76128	1.78321	2.42527	1.63202	-0.23785	0.279954	0.401334	41	35	8	4	34	53	13	15	0.323421	1	15.9739	peak_27982|peak_34760
GLYMA_17G085400	61.1473	57.441	74.283	69.5646	-0.319839	5.06e-05	0.00023523	5193	4845	1052	706	5454	7014	1325	1901	-0.676579	0.641669	25.1698	peak_90612,peak_72897|peak_90379,peak_112474
GLYMA_06G070300	44.9353	40.0392	40.9343	40.6929	0.0157353	0.837591	0.890621	6609	5294	628	659	5670	7638	869	952	-1.09164	0.440355	33.6552	peak_24564|peak_30441
GLYMA_16G055000	1.56136	1.31734	1.45352	1.54114	-0.0994846	0.665142	0.760604	47	70	15	3	39	49	14	7	-0.676579	0.641669	25.1698	peak_71035|peak_87981
GLYMA_08G012200	0.300189	0.39004	1.34487	1.26986	-1.94175	2.24e-06	1.4e-05	19	35	0	5	48	61	4	13	-0.67659	0.494127	35.003	NA|peak_38739
GLYMA_09G080700	3.13402	2.75369	1.1346	0.868329	1.50344	3.39e-06	2.04e-05	91	82	27	21	21	49	18	27	-0.039134	1	15.9739	peak_38067|peak_47173
GLYMA_13G304300	8.03835	6.26723	6.56935	5.65608	0.180698	0.133038	0.222567	51	61	27	11	45	51	10	28	-0.676574	1	15.9739	NA|peak_74648
GLYMA_10G270300	4.07451	3.56189	2.35884	2.81445	0.520343	0.000300399	0.00116552	140	108	19	31	85	96	20	40	-0.676565	1	15.9739	peak_46306|peak_57386
GLYMA_20G163400	0.874692	0.58034	1.25317	1.17564	-0.785777	0.00140541	0.00460537	55	56	2	16	53	73	25	47	0.323435	1	15.9739	peak_86243|NA
GLYMA_10G113700	4.42154	3.85676	1.69922	0.844076	1.64541	4.82e-07	3.42e-06	322	362	92	80	118	147	64	99	0.676574	1	15.9739	peak_45096|NA
GLYMA_07G109200	2.28642	1.96993	0.511256	0.151718	2.59512	3.77e-07	2.72e-06	71	60	11	17	10	13	4	1	1.67658	0.563109	29.0847	peak_27513|NA
GLYMA_06G175900	26.508	24.0678	23.865	23.377	0.0564332	0.486008	0.608394	3301	3020	869	766	2088	2700	900	1115	-0.676574	1	15.9739	peak_22919|peak_28402,peak_28403
GLYMA_19G060600	1.10924	1.26655	1.4557	1.92905	-0.542858	0.0692563	0.130549	47	55	20	25	61	65	46	69	0.0916025	1	15.9739	peak_83391|NA
GLYMA_13G050800	10.415	10.702	6.40727	6.20299	0.703607	2.62e-07	1.95e-06	134	80	35	41	73	92	39	31	-0.676574	1	15.9739	peak_58220|peak_72100
GLYMA_12G020400	4.96541	4.60323	5.00473	5.28299	-0.145593	0.207515	0.316711	590	499	159	185	312	413	221	275	-0.261527	0.66161	24.3884	peak_53015|peak_65579
GLYMA_19G136800	2.64439	2.33762	1.15808	1.34717	0.948045	0.00045659	0.00169067	54	48	16	13	38	47	23	20	-0.676574	1	15.9739	peak_83911|peak_103989
GLYMA_06G259400	3.89585	3.85207	2.38181	1.83356	0.835155	1.04e-08	1.01e-07	283	227	28	27	162	225	29	27	-1.09164	0.440355	33.6552	peak_26075|peak_32241
GLYMA_02G213000	6.52488	5.47396	17.3189	17.8804	-1.59532	1.48e-21	1.24e-19	407	343	66	63	1189	1307	274	385	-0.676579	0.641669	25.1698	peak_5452|peak_6752
GLYMA_10G159600	32.4059	33.3195	7.40383	7.31112	2.11885	1.64e-29	4.93e-27	193	257	73	79	33	37	9	13	-1.67659	0.563108	31.1907	peak_45424|peak_56288
GLYMA_06G173500	5.65238	5.3558	4.70039	4.28264	0.25174	0.00419126	0.0120536	65	75	38	33	52	74	41	84	0.454173	0.579392	29.7465	peak_22907|NA
GLYMA_11G053300	19.0707	20.2557	16.4316	16.6904	0.208753	0.019382	0.0448461	112	107	29	22	52	81	26	27	-0.676574	1	15.9739	peak_47102|peak_58331
GLYMA_02G097700	3.63091	2.82505	3.73861	3.39371	-0.189082	0.0693225	0.130637	76	83	9	7	73	80	9	4	-1.89902	0.0520941	11.0389	peak_7073|peak_8731
GLYMA_13G282300	40.0481	41.8483	31.0682	30.0698	0.382231	8.92e-06	4.9e-05	1730	1501	335	315	907	1116	319	345	-0.676579	1	15.9739	peak_57119|peak_70683
GLYMA_16G072500	1.69841	2.95306	1.9184	1.60936	0.366066	0.238632	0.35404	335	456	334	245	307	381	370	602	-0.354637	0.740564	25.4127	peak_69433|peak_85937
GLYMA_04G072700	11.8885	11.2104	12.9938	12.8722	-0.204418	0.0288903	0.0628931	173	269	15	36	189	220	50	48	-0.0916079	1	15.9739	peak_15733|peak_19652
GLYMA_16G093300	4.30771	4.03751	3.72761	4.34574	0.00780942	0.961725	0.975673	492	407	116	120	250	384	92	87	-1.67659	0.563108	31.1907	NA|peak_86147
GLYMA_07G136500	12.0377	10.5876	11.4145	11.6206	-0.0682927	0.464071	0.588487	310	321	122	59	202	264	63	76	-1.67659	0.563108	31.1907	peak_27726|peak_34419
GLYMA_10G014400	2.07635	2.09178	1.77052	1.76151	0.198752	0.230815	0.344626	232	205	85	59	154	196	43	48	-1.67659	0.563108	31.1907	peak_44426|peak_55073
GLYMA_19G170100	64.7062	55.4892	72.2682	75.932	-0.345142	1.33e-05	7.02e-05	155	145	27	16	98	80	37	83	0.90841	0.122385	19.2053	peak_84190|NA
GLYMA_11G244200	0.351871	0.192501	0.362047	0.355147	-0.446299	0.250756	0.36791	27	29	0	9	44	49	21	28	-0.323435	1	15.9739	NA|peak_60363
GLYMA_19G262700	3.4958	2.34907	2.91082	2.97949	-0.0585593	0.766849	0.840074	168	182	47	36	117	145	53	100	-0.676574	1	15.9739	peak_82898|peak_102799
GLYMA_01G149400	11.847	11.4501	9.20107	8.5667	0.349513	0.00157763	0.00510188	432	398	59	70	284	344	76	96	-0.676579	0.641669	25.1698	peak_1046|peak_1338
GLYMA_07G033100	14.6043	12.8621	12.44	12.2255	0.112635	0.187607	0.292631	256	267	131	38	247	173	72	105	-0.676574	1	15.9739	peak_26829|peak_33221
GLYMA_06G135200	22.1077	21.3948	23.9173	22.0857	-0.121436	0.129604	0.217941	397	463	53	33	353	436	60	31	-1.41357	0.274234	28.3937	peak_25134|peak_31098
GLYMA_08G117500	1.1811	1.28779	1.34855	1.43482	-0.210423	0.252712	0.370121	46	53	28	9	32	37	13	20	-0.676574	1	15.9739	NA|peak_43867
GLYMA_17G131400	4.79265	4.76931	4.60638	4.11457	0.091599	0.586146	0.695897	172	184	22	23	153	179	45	49	-0.0916079	1	15.9739	peak_73317|peak_90901
GLYMA_19G052100	6.44683	5.17334	7.61306	5.88715	-0.262241	0.0355724	0.0749684	150	210	58	27	163	222	104	116	-0.676574	1	15.9739	peak_81145|peak_100690
GLYMA_06G163900	7.9514	7.95434	9.86196	8.88655	-0.277805	0.00728857	0.0194562	659	626	99	72	545	680	157	181	-0.0916079	1	15.9739	peak_25432|peak_31412
GLYMA_01G169700	7.13651	6.64596	7.35768	6.94198	-0.0949393	0.533191	0.650563	444	461	120	77	399	499	72	107	-2.26156	0.162204	21.1366	peak_3114|peak_3863
GLYMA_20G068500	54.2796	54.3497	62.6656	62.6077	-0.245762	0.00296611	0.00891452	273	353	93	54	308	321	114	163	-0.676574	1	15.9739	peak_85503|peak_106000
GLYMA_06G148800	26.4534	25.4629	23.0915	22.915	0.133471	0.128719	0.216772	582	564	117	138	406	469	115	165	-0.676588	1	15.9739	peak_22667|peak_28086
GLYMA_01G244500	4.38856	4.5549	5.03982	5.35631	-0.255706	0.0947819	0.169238	884	952	128	80	936	1083	134	211	-0.676584	0.681876	23.9584	peak_3785|peak_4665
GLYMA_19G260700	5.42258	6.47629	4.33523	2.93104	0.670602	0.000158062	0.000656797	245	229	46	25	128	187	45	41	-0.676579	0.641669	25.1698	peak_84974|peak_105254
GLYMA_19G147700	2.17453	2.19182	3.38512	2.53475	-0.480058	0.0855767	0.155542	99	106	35	35	172	191	69	84	-0.676574	1	15.9739	peak_81852|peak_101581
GLYMA_04G055400	4.59716	4.2953	6.58613	6.32788	-0.579679	1.01e-08	9.75e-08	1502	1596	269	202	1301	1682	409	360	-0.676579	0.641669	25.1698	peak_13415|peak_16652
GLYMA_01G011000	1.8351	1.96028	1.29983	2.79013	-0.137759	0.682766	0.774906	110	153	39	36	58	67	41	57	0.130793	1	15.9739	peak_2043|NA
GLYMA_08G355200	1.34806	0.930899	0.225248	0.29244	2.08491	3.68e-09	3.87e-08	78	66	22	15	29	22	4	14	-0.676574	1	15.9739	peak_37322|peak_46247
GLYMA_12G212200	2.74088	3.20851	2.53252	2.86112	0.105539	0.603499	0.709851	156	144	60	47	121	180	44	65	-0.676574	1	15.9739	peak_54433|peak_67365
GLYMA_10G150400	17.0514	19.548	2.25615	1.56222	3.21528	6.94e-27	1.41e-24	787	629	187	119	60	88	16	26	-1.67658	0.563109	29.0847	peak_42987|peak_53268
GLYMA_05G104300	31.6711	27.8857	19.5863	20.3432	0.534418	2.9e-06	1.77e-05	1190	1248	229	169	732	928	137	209	-1.26156	0.3797	32.1864	peak_19982|peak_24906
GLYMA_19G106500	2.82063	3.06158	3.43602	2.23588	0.0101208	0.95951	0.974126	128	101	31	19	114	166	61	34	-0.676565	1	15.9739	peak_81481|peak_101118
GLYMA_02G099300	3.39555	3.4051	4.03908	4.14305	-0.306341	0.0304926	0.0657783	439	404	93	58	323	372	110	144	0.323435	1	15.9739	peak_7084|peak_8747
GLYMA_06G116900	1.12407	1.08606	1.52261	1.46747	-0.476437	0.00594483	0.0163096	142	91	31	30	159	230	24	25	-2.99856	0.0344117	8.07368	peak_22359,peak_22360|peak_27720
GLYMA_01G028700	10.3318	8.84882	7.86233	8.26361	0.207497	0.0251881	0.0560066	339	352	120	100	192	197	118	180	0.0916004	1	15.9739	peak_2205|NA
GLYMA_U033200	9.92544	10.35	9.76923	10.0811	-0.00858503	0.925786	0.952529	252	216	71	90	165	220	85	64	-0.676574	1	15.9739	peak_89020|peak_110338
GLYMA_06G301200	2.58337	2.06561	2.66187	2.3164	-0.144035	0.595237	0.703369	80	73	9	14	71	59	17	14	-0.676579	0.641669	25.1698	peak_26312|peak_32584
GLYMA_19G145700	2.29132	1.79305	2.60522	2.50396	-0.3674	0.0819838	0.150232	39	61	8	6	36	41	11	13	0.67657	0.64167	24.5758	peak_81832|NA
GLYMA_04G053800	13.5359	11.4722	10.1207	10.4768	0.23685	0.00593859	0.0162939	257	269	99	76	151	149	70	112	-0.676574	1	15.9739	peak_15569|peak_19442
GLYMA_15G256400	1.09238	0.800521	0.556888	0.578408	0.689159	0.0187731	0.0437038	82	69	18	38	91	115	12	17	-2.67662	0.0759197	14.0228	peak_68659|peak_84990
GLYMA_05G080800	9.51824	9.46115	12.3407	13.635	-0.492141	1.03e-05	5.56e-05	512	492	184	86	616	815	255	310	-0.676574	1	15.9739	peak_19842|peak_24739,peak_24740
GLYMA_06G101400	3.71298	4.17523	3.79064	4.23032	-0.060787	0.718229	0.803222	41	71	18	21	48	71	18	27	-0.676574	1	15.9739	NA|peak_27529
GLYMA_02G137400	1.87221	1.87531	2.23671	3.21017	-0.574986	0.0108411	0.0273643	38	33	12	9	52	58	11	31	-0.676574	1	15.9739	peak_4895|peak_6080
GLYMA_08G237100	0.644434	0.461335	0.699909	1.16754	-0.794933	0.00620962	0.0169446	84	94	18	16	51	46	15	37	0.323435	1	15.9739	peak_33277|peak_41228
GLYMA_07G212000	4.11889	4.39439	3.15066	3.39731	0.340228	0.00154982	0.00502179	602	384	86	132	314	391	130	136	-0.676574	1	15.9739	peak_30546|peak_37937
GLYMA_04G008100	22.1995	21.4735	28.8984	25.8118	-0.366231	0.000146125	0.0006122	333	465	193	157	302	298	177	358	0.313995	0.798126	26.9634	peak_15162|NA
GLYMA_03G102700	18.6782	22.4845	19.6221	18.3478	0.0795603	0.335138	0.460299	231	208	18	28	176	216	36	52	-0.0916079	1	15.9739	peak_9492|peak_11824
GLYMA_09G216000	14.4058	15.3144	4.8211	5.00741	1.55686	2.22e-17	9.25e-16	790	646	61	73	184	240	24	25	-0.998532	0.319369	31.8901	peak_39032,peak_39033|peak_48395
GLYMA_13G139800	3.22198	3.02273	1.68673	2.14413	0.665196	0.000219173	0.00087957	38	54	11	14	17	19	21	12	0.545833	0.498479	34.929	peak_58928|NA
GLYMA_04G041300	16.5828	17.3638	15.2276	15.9897	0.0815748	0.304257	0.427524	3089	2814	460	428	2106	2853	552	667	-0.676579	0.641669	25.1698	peak_13290|peak_16488
GLYMA_06G036500	6.96742	6.38353	7.50139	7.60333	-0.219664	0.0200151	0.0460721	587	481	174	149	536	600	213	271	-0.676574	1	15.9739	peak_21567,peak_21568|peak_26782,peak_26783
GLYMA_10G066300	4.09139	3.32386	2.65409	2.88195	0.378098	0.00053142	0.00193094	90	109	57	46	61	79	33	36	-1.45418	0.0335112	8.14313	NA|peak_52606
GLYMA_05G161500	4.68775	6.20161	4.41245	3.29033	0.461718	0.006222	0.0169727	147	127	42	34	83	104	33	34	-0.676574	1	15.9739	peak_18505|peak_23037
GLYMA_14G186700	4.15423	3.75164	4.99728	5.66495	-0.472258	0.000804283	0.00280007	193	212	49	46	133	186	71	80	-0.676574	1	15.9739	peak_62371|peak_77146
GLYMA_10G229800	1.82063	1.87403	2.86011	3.33737	-0.782955	0.000165905	0.000685589	336	229	43	25	431	468	43	87	-1.09164	0.440355	33.6552	peak_43692|peak_54155
GLYMA_15G244200	1.29277	1.14363	3.61468	3.16484	-1.51713	1.41e-10	1.94e-09	87	63	13	22	126	131	29	22	-2.26156	0.162202	21.7517	peak_68563,peak_68564|peak_84875,peak_84876
GLYMA_09G111300	3.24425	3.15264	4.72302	3.71159	-0.440968	0.00273679	0.00831998	47	50	15	5	52	84	24	48	-0.676565	1	15.9739	peak_40511|peak_50199
GLYMA_09G008600	1.88344	1.35824	0.726715	0.782754	1.05408	8.81e-05	0.000387377	118	125	37	28	55	68	31	41	-0.676574	1	15.9739	peak_37491|peak_46469
GLYMA_20G189000	7.2071	7.4789	4.99424	5.18723	0.489065	0.00153632	0.00498439	327	298	114	88	155	167	79	124	-0.676574	1	15.9739	peak_86503|peak_107256,peak_107257
GLYMA_11G141600	81.636	85.6404	108.035	113.957	-0.447648	7.84e-08	6.46e-07	9392	7897	912	807	16137	20590	2195	2761	-0.67659	0.494127	35.003	peak_50136|peak_61986
GLYMA_19G223400	4.37687	4.14533	4.66741	5.13887	-0.243029	0.0104155	0.0264436	155	176	67	53	173	199	82	84	-0.676574	1	15.9739	peak_82563|peak_102407
GLYMA_14G184700	10.7611	11.8636	3.62529	3.14718	1.69862	3.48e-15	1.03e-13	114	102	47	29	35	47	14	19	-0.676574	1	15.9739	peak_64216|peak_79416
GLYMA_03G184200	2.29144	2.13174	2.62374	1.92362	-0.0838511	0.595486	0.703559	90	91	40	6	65	103	24	46	-0.676574	1	15.9739	peak_12166|peak_15168
GLYMA_10G171900	1.03889	0.910954	1.01651	0.939652	-0.0478638	0.778704	0.848836	57	81	32	2	65	93	24	34	-0.676574	1	15.9739	peak_43158|peak_53473
GLYMA_01G242900	25.1851	23.6651	30.7338	27.7717	-0.301988	0.0223323	0.050522	61	66	21	19	100	71	2	28	-2.26156	0.162202	21.7517	peak_3776|peak_4657
GLYMA_08G340600	2.46306	2.56993	3.39959	2.77846	-0.335998	0.137898	0.229191	57	116	2	4	70	99	8	27	1.19795	0.273331	28.7691	peak_34146|peak_42340
GLYMA_04G167800	0.834627	0.826242	0.517985	0.538002	0.608893	0.115807	0.199288	14	48	19	13	39	37	10	95	-0.130792	1	15.9739	NA|peak_17821
GLYMA_14G157500	0.979363	0.889162	0.896819	0.758177	0.131107	0.592309	0.701065	98	95	11	6	53	55	18	40	1.32345	0.655228	24.4281	peak_62182|peak_76898
GLYMA_16G047800	6.45237	5.82515	9.23338	8.31022	-0.557299	1.32e-07	1.04e-06	189	153	50	52	149	229	152	89	-0.676574	1	15.9739	peak_69263|peak_85713
GLYMA_08G184000	11.2675	13.9107	8.75185	6.96511	0.641688	2.81e-06	1.71e-05	221	186	45	42	129	179	35	55	-1.67658	0.563109	29.0847	peak_36009|peak_44609
GLYMA_09G016800	5.83949	6.05868	4.19954	4.50648	0.411542	1.84e-05	9.42e-05	675	631	76	97	397	338	74	49	-0.676584	0.681876	23.9584	peak_37562|peak_46570
GLYMA_19G182400	2.23166	2.27691	3.42488	3.04645	-0.561446	0.000115183	0.000493271	202	156	37	37	192	221	50	60	-1.67658	0.563109	29.0847	peak_82169|peak_101967
GLYMA_03G177600	2.45455	2.02769	2.22992	1.51504	0.212053	0.185169	0.289645	268	216	41	17	134	219	37	40	-0.0916079	1	15.9739	peak_10122|peak_12602
GLYMA_12G118700	5.2184	5.75746	2.94103	2.10009	1.08003	5.47e-09	5.54e-08	375	289	78	46	121	160	24	31	-1.26156	0.3797	32.1864	peak_52036|peak_64305,peak_64306
GLYMA_02G135800	56.2806	59.543	53.3486	54.1986	0.0679005	0.424966	0.550867	1166	1146	152	94	656	862	99	138	-1.09164	0.440355	33.6552	peak_4881|peak_6067
GLYMA_08G131100	1.06537	0.966992	0.73079	0.869722	0.303854	0.149107	0.243772	31	28	7	5	30	27	17	41	0.986411	0.154452	23.1327	peak_35526|NA
GLYMA_04G015100	3.57022	3.17328	3.07133	3.38939	0.0203662	0.909121	0.940924	241	246	50	43	208	270	52	64	-0.676579	0.641669	25.1698	peak_15224|peak_19026
GLYMA_14G094500	1.03854	0.858705	1.3495	1.29705	-0.523182	0.0166958	0.0395766	162	155	54	40	287	314	107	118	-0.676574	1	15.9739	peak_63552,peak_63553|peak_78607,peak_78608,peak_78609
GLYMA_09G025500	1.09601	1.03568	1.53045	1.69998	-0.638678	0.00245677	0.00755215	45	51	11	15	91	95	17	28	-1.67659	0.563108	31.1907	peak_37664|peak_46681
GLYMA_03G175600	47.0833	46.2882	50.4621	50.4645	-0.152763	0.0480043	0.0963999	306	308	75	131	214	224	119	140	0.676574	1	15.9739	peak_10099|NA
GLYMA_12G058400	0.52472	0.525004	0.670458	0.696366	-0.417549	0.243198	0.35949	52	58	4	6	36	20	12	8	1.32345	0.655228	24.4281	peak_53340|NA
GLYMA_12G087300	42.4858	41.29	47.16	44.8895	-0.176523	0.022945	0.0517413	1047	898	160	148	1251	1508	265	312	-1.26156	0.3797	32.1864	peak_51815|peak_64037
GLYMA_11G083500	1.29168	1.0328	1.24101	1.0648	-0.0342767	0.917188	0.946455	48	32	20	17	68	73	10	16	-2.76407	2.37e-08	3.5e-05	NA|peak_61295
GLYMA_03G246900	23.9754	22.9078	18.7946	19.8649	0.237523	0.00878648	0.0228615	289	318	70	55	204	262	53	112	-0.676565	1	15.9739	peak_10719|peak_13330
GLYMA_06G191300	1.239	0.96419	0.680745	0.657722	0.672305	0.00308911	0.00924383	56	41	35	31	30	65	10	12	-3.10956	1.26e-07	0.000166574	NA|peak_31706
GLYMA_02G258100	0.352579	0.270139	0.351882	0.505222	-0.500907	0.0668046	0.126782	35	24	2	2	39	43	10	28	1.6454	0.416497	33.6145	peak_8333|peak_10330
GLYMA_16G215500	13.3269	11.908	11.3233	11.4797	0.104048	0.256723	0.374668	1569	1395	295	294	1264	1797	522	451	-0.676579	0.641669	25.1698	peak_70462|peak_87316,peak_87317
GLYMA_05G102300	0.725896	0.771682	0.665198	0.588547	0.215374	0.465011	0.58944	23	23	16	5	7	22	5	14	-0.846494	0.224181	25.1117	peak_17978|peak_22422
GLYMA_13G245600	1.28761	1.3426	1.01267	1.25215	0.178129	0.562614	0.676415	100	91	5	23	80	84	25	19	-0.676579	0.641669	25.1698	peak_56800|peak_70308
GLYMA_11G103500	36.2227	33.5839	41.0705	40.6228	-0.268379	0.000537271	0.00194877	4220	3610	1090	678	4839	5928	1807	2343	-0.676574	1	15.9739	peak_49799|peak_61558
GLYMA_04G192400	0.370876	0.438077	0.553852	0.313776	-0.143013	0.703455	0.791377	31	26	23	3	18	17	14	16	0.483921	0.598188	30.5332	peak_14492|NA
GLYMA_16G200500	41.4179	42.7963	29.0865	28.5654	0.507035	5.51e-09	5.58e-08	696	591	86	141	343	408	108	118	-0.676579	0.641669	25.1698	peak_71925,peak_71926|peak_89158,peak_89159
GLYMA_17G077100	3.88514	3.41684	3.11943	2.89283	0.2372	0.0420588	0.0863511	393	396	168	96	322	317	128	157	-0.676574	1	15.9739	peak_75102|peak_93013
GLYMA_15G022300	5.0043	3.60726	4.3202	4.63189	-0.101606	0.506353	0.627228	88	104	29	23	116	113	51	36	-0.676574	1	15.9739	peak_66938|peak_82848
GLYMA_09G031100	12.5391	12.2307	12.4481	11.5202	0.00669715	0.935164	0.958648	814	647	162	114	618	756	191	223	-0.676579	0.641669	25.1698	peak_37697|peak_46726
GLYMA_08G042700	41.1194	32.8169	38.1375	38.3438	-0.0930501	0.254354	0.372065	191	284	115	37	173	174	56	136	-0.676574	1	15.9739	peak_31498|peak_39091
GLYMA_15G153400	1.13643	0.84502	0.667715	0.966722	0.235117	0.336736	0.461956	21	6	2	0	14	10	0	4	0.0603987	1	15.9739	peak_65899|NA
GLYMA_15G128700	2.89937	2.84252	1.73192	1.59444	0.74472	0.000914048	0.00313722	116	144	28	18	57	56	43	34	0.612951	0.356788	34.1585	peak_65683|NA
GLYMA_17G237500	6.33999	4.4196	6.65999	6.38976	-0.32536	0.0531733	0.104997	71	90	15	14	66	105	26	15	-0.676579	0.641669	25.1698	peak_74130|peak_91906
GLYMA_16G165100	4.80061	5.06306	3.57354	3.79277	0.382413	0.00191836	0.00605723	379	420	103	84	351	376	136	246	-0.676574	1	15.9739	peak_70124|peak_86834
GLYMA_04G019900	6.85621	6.71229	4.49468	3.86708	0.656124	9.11e-06	4.99e-05	169	152	69	37	80	78	34	40	-0.676574	1	15.9739	peak_13104|peak_16255
GLYMA_17G145700	5.24301	5.64097	4.96922	5.78148	-0.0198112	0.861545	0.908218	136	167	46	56	101	134	62	50	-0.676574	1	15.9739	peak_73431|peak_91030
GLYMA_18G049400	16.9447	16.5066	24.372	23.1735	-0.547905	1.31e-08	1.24e-07	246	244	98	42	217	265	111	157	-0.676574	1	15.9739	peak_76950|peak_95288
GLYMA_11G101900	0.309331	0.307689	0.141456	0.146923	1.0471	0.0178319	0.0418044	28	93	4	8	46	36	9	1	-0.998532	0.319369	31.8901	peak_49775|peak_61526
GLYMA_10G288900	19.242	18.813	16.8118	17.569	0.106229	0.292804	0.415049	60	36	6	4	37	47	14	6	-0.0915992	1	15.9739	peak_44207|peak_54813
GLYMA_20G185800	1.10166	1.01289	1.06715	0.839684	0.104608	0.709047	0.795848	69	62	16	14	60	79	20	12	-1.67659	0.563108	31.1907	peak_86468|peak_107212
GLYMA_20G028100	4.19054	4.08314	3.87832	3.91783	0.0452741	0.703254	0.791224	288	296	49	51	165	248	56	72	-0.676579	0.641669	25.1698	peak_87264|peak_108210
GLYMA_10G295100	5.17505	4.74241	4.66318	4.67499	0.0450982	0.604557	0.710567	345	347	66	81	214	271	92	97	-0.676565	1	15.9739	peak_44271|peak_54884
GLYMA_01G197600	4.27716	3.74755	3.2341	2.59565	0.41653	0.000755757	0.00264395	140	106	52	19	55	62	34	18	-0.676574	1	15.9739	peak_3373|peak_4204,peak_4205
GLYMA_11G087100	0.443498	0.520682	0.30652	0.469968	0.278954	0.341409	0.466737	24	25	8	11	6	33	9	20	0.354638	0.632991	31.8306	peak_47476|NA
GLYMA_19G216200	102.932	105.028	80.9311	81.1274	0.319918	3.96e-05	0.000188963	6827	5543	976	1029	4881	6191	1403	1388	-0.676579	0.641669	25.1698	peak_82473|peak_102310
GLYMA_17G105800	10.0004	9.44991	26.5216	26.572	-1.48951	3.15e-23	3.51e-21	584	403	123	88	1218	1607	428	458	-1.67658	0.563109	29.0847	peak_75362|peak_93349
GLYMA_17G067500	2.57533	2.30878	2.07984	2.34643	0.100844	0.617302	0.721285	46	68	14	14	58	74	17	9	-2.26156	0.162202	21.7517	peak_74987|peak_92887
GLYMA_17G092900	6.41366	6.4666	6.29918	6.26567	-0.00418101	0.965958	0.978343	291	233	108	109	159	175	131	128	-0.506641	0.466029	34.4686	peak_75251|peak_93195
GLYMA_15G111000	0.904112	1.09844	0.729441	0.786769	0.364634	0.19801	0.305355	47	72	8	8	41	43	12	26	0.323444	1	15.9739	peak_67674|peak_83706
GLYMA_05G212100	5.27426	4.71535	4.49344	4.84522	0.055595	0.701502	0.789871	483	554	90	47	308	261	64	79	-0.0916079	1	15.9739	peak_20930|peak_26012
GLYMA_15G014800	16.9366	18.0718	14.0599	15.5631	0.202335	0.0172032	0.0405668	1174	1016	348	286	698	763	231	332	-0.676574	1	15.9739	peak_66866|peak_82775
GLYMA_05G052800	1.39501	1.63641	0.417957	0.542636	1.61206	7.41e-05	0.000331717	28	15	0	1	4	2	7	2	4.74143	1.49e-30	1.15e-26	peak_17656|NA
GLYMA_18G175700	7.58595	7.57684	9.62387	7.58215	-0.223785	0.0311369	0.0669452	217	217	77	81	299	362	137	177	-0.676574	1	15.9739	peak_79820|peak_99035
GLYMA_11G226200	2.82203	2.03564	2.97137	2.69738	-0.2696	0.0965886	0.171885	167	178	72	49	189	200	146	110	-0.38706	0.646954	24.5659	peak_48631|peak_60138
GLYMA_13G182100	2.87064	2.65167	2.52222	2.72885	0.031789	0.86515	0.910774	131	131	34	17	127	109	28	45	-0.676579	0.641669	25.1698	peak_59325|peak_73430
GLYMA_02G060100	2.15685	1.79355	1.21811	0.973215	0.797733	0.0398706	0.0825617	83	104	17	33	36	45	18	27	-0.676574	1	15.9739	peak_4318|peak_5307
GLYMA_19G004600	1.02035	0.812944	0.999543	1.309	-0.373498	0.113069	0.195414	42	55	14	10	25	41	18	19	0.676574	1	15.9739	peak_82983|NA
GLYMA_08G173600	7.0523	7.03628	8.82233	7.87207	-0.285351	0.001227	0.00408769	57	18	19	14	73	87	31	35	-1.41354	0.0200958	5.6363	NA|peak_40476
GLYMA_13G360900	5.61704	5.14612	4.61345	4.86193	0.142424	0.182686	0.286553	411	349	71	20	350	359	20	56	-1.41359	0.274233	28.8237	peak_57827|peak_71617
GLYMA_17G119600	0.57735	0.763798	0.407582	0.716409	0.225366	0.524469	0.642946	77	34	2	2	27	38	16	2	1.78293	0.150784	23.0648	peak_75478|NA
GLYMA_01G042900	3.82047	4.23262	3.50548	3.30657	0.202663	0.220573	0.332082	66	40	27	45	49	66	25	38	-1.81408	0.0185423	5.31939	NA|peak_2847
GLYMA_02G178300	0.856508	0.820012	1.27296	1.01704	-0.491931	0.0086438	0.0225328	199	132	12	36	187	197	61	87	0.323435	1	15.9739	peak_7686|peak_9517,peak_9518
GLYMA_05G105300	1.3855	1.35387	1.33377	1.03011	0.169521	0.37176	0.498103	103	86	28	27	64	98	32	32	-0.676574	1	15.9739	peak_18011|peak_22457
GLYMA_16G178700	2.49101	2.28664	2.89868	2.32827	-0.17307	0.390807	0.517825	155	140	50	54	125	162	49	56	-0.676574	1	15.9739	peak_70196|peak_86972
GLYMA_11G003600	32.3346	31.2105	41.0465	44.0937	-0.462612	2.29e-07	1.72e-06	2759	2678	843	757	3725	4489	1703	2008	-0.676574	1	15.9739	peak_46581|peak_57718
GLYMA_15G033700	5.19784	4.86388	5.99353	5.73017	-0.262055	0.0143253	0.0347457	146	156	47	45	106	126	63	67	-0.676574	1	15.9739	peak_67042|peak_82971
GLYMA_20G107600	2.41407	1.78318	1.80946	1.80268	0.170512	0.300744	0.42369	111	103	36	22	61	60	30	25	-0.676574	1	15.9739	peak_85786|peak_106373
GLYMA_12G074300	2.69616	2.40354	3.55442	3.59614	-0.529435	0.000161375	0.00066896	128	112	28	19	124	144	32	33	-0.676579	0.641669	25.1698	peak_53459|peak_66116
GLYMA_11G254800	4.59493	4.42393	4.61383	3.91194	0.0386355	0.868819	0.913501	171	142	58	48	96	119	55	88	-0.38706	0.646954	24.5659	peak_48900|peak_60483
GLYMA_15G169200	7.34782	6.94337	8.42867	8.00933	-0.243273	0.031327	0.0673144	4	9	2	0	7	7	1	4	-0.323435	1	15.9739	NA|peak_84287
GLYMA_01G198200	0.818135	0.682148	0.444281	0.515738	0.599121	0.066248	0.125899	56	71	27	7	38	50	10	16	-1.67659	0.563108	31.1907	peak_3384,peak_3382|peak_4217,peak_4218
GLYMA_07G164600	7.43009	7.59119	5.62119	6.55478	0.264398	0.0368287	0.0772266	446	362	148	138	295	315	124	148	-0.676574	1	15.9739	peak_30218|peak_37535
GLYMA_12G008200	0.478759	0.327994	0.272985	0.351042	0.324464	0.285794	0.407635	21	35	27	8	23	28	7	6	-2.73549	2.28e-06	0.00235537	NA|peak_63148
GLYMA_08G030700	5.15205	5.7162	2.6725	4.45281	0.574989	0.0011694	0.00391833	171	170	41	26	131	129	37	40	-0.676579	0.641669	25.1698	peak_31377|peak_38933
GLYMA_13G238100	15.6528	14.3496	14.2937	11.83	0.157017	0.0855717	0.155541	180	157	64	38	57	79	17	39	0.676574	1	15.9739	peak_59771|NA
GLYMA_10G106100	43.9209	40.6207	31.6366	32.546	0.35589	7.92e-06	4.4e-05	4084	4231	1092	892	2406	2744	941	1109	-0.676574	1	15.9739	peak_45061,peak_45062|peak_55822,peak_55823
GLYMA_02G103700	3.59558	3.67708	4.26477	4.16274	-0.25231	0.0171661	0.0404966	282	260	19	12	193	296	22	29	-0.676591	0.554477	37.7787	peak_7132|peak_8803
GLYMA_17G153500	0.403954	0.564279	0.476877	0.35662	0.178655	0.579183	0.68983	70	140	40	46	97	73	31	55	-1.09161	0.114004	18.8049	peak_73524|peak_91130
GLYMA_02G219300	2.88909	3.35841	2.91367	2.87107	0.0737139	0.633756	0.734971	355	261	92	82	244	278	110	127	-0.676574	1	15.9739	peak_5499|peak_6811,peak_6812
GLYMA_06G054300	1.99032	1.54747	1.53231	1.05154	0.403808	0.0714445	0.134024	37	23	7	6	9	12	31	19	2.49337	0.00958242	3.17762	peak_21713|NA
GLYMA_13G347600	0.394353	0.338769	0.253086	0.141544	0.83632	0.0439101	0.0894346	25	76	5	0	26	61	6	20	1.32347	0.334981	33.1571	peak_57697|NA
GLYMA_01G177200	6.69297	5.52796	3.24614	3.65975	0.780291	2.99e-07	2.2e-06	253	292	118	73	104	142	48	71	-0.676574	1	15.9739	peak_1314|peak_1630
GLYMA_16G161300	0.81386	0.719445	3.7923	3.19846	-2.22745	5.11e-15	1.47e-13	85	46	11	11	169	205	50	54	-0.676579	0.641669	25.1698	peak_71717|peak_88890
GLYMA_15G227500	29.3505	27.239	23.0883	22.895	0.257837	0.00407027	0.0117455	1052	977	237	182	647	745	290	314	-0.676565	1	15.9739	peak_66340|peak_82075
GLYMA_07G074900	2.19285	2.07215	0.793873	0.533533	1.63014	2.26e-06	1.4e-05	205	237	39	61	42	82	7	20	-1.67659	0.563108	31.1907	peak_27243|peak_33763
GLYMA_17G024700	2.25524	1.82665	1.66207	2.6576	-0.121626	0.503336	0.624216	276	249	80	31	249	284	84	114	-0.676565	1	15.9739	peak_74593|peak_92425
GLYMA_17G068500	1.28331	1.00359	1.77828	1.847	-0.706334	0.0153624	0.036898	63	56	25	0	52	51	23	26	0.676565	1	15.9739	peak_72777|NA
GLYMA_17G233500	2.8323	2.6764	7.17759	8.09396	-1.50697	2.96e-08	2.64e-07	43	28	8	0	60	73	18	39	0.908406	1	15.9739	peak_74093|peak_91854
GLYMA_05G062500	7.77657	7.01258	7.72205	7.51918	-0.0856072	0.415681	0.541782	497	393	237	151	480	486	250	332	-0.828574	0.240402	26.4485	peak_17733|peak_22103
GLYMA_02G222400	269.306	277.555	212.508	230.899	0.262548	0.000559356	0.00201845	6510	6803	2358	1678	5150	6146	2265	3559	-0.676574	1	15.9739	peak_8007|peak_9927
GLYMA_12G011600	14.3626	13.815	20.9705	19.0136	-0.545833	3.38e-09	3.58e-08	19	10	0	0	23	18	3	2	-2.99856	0.0344117	8.07368	NA|peak_65489
GLYMA_18G203300	1.78535	1.89796	2.78737	2.45453	-0.547288	0.038458	0.0801341	82	93	11	8	61	116	20	30	-0.0916079	1	15.9739	peak_77933|peak_96598
GLYMA_15G105400	3.30095	2.72524	2.90582	2.15579	0.204742	0.28786	0.409811	189	192	79	51	150	150	63	94	-0.676574	1	15.9739	peak_65471|peak_80984
GLYMA_08G017000	5.04948	4.84495	6.49662	6.54319	-0.438767	0.000547461	0.00198072	169	123	77	47	160	214	150	149	0.313995	0.798126	26.9729	peak_34515|NA
GLYMA_08G208600	0.532969	0.490378	0.533149	0.506288	-0.0644414	0.811131	0.872261	40	39	34	15	34	41	6	15	-2.55106	1.95e-05	0.0159951	peak_36216|peak_44863
GLYMA_02G087700	12.7973	11.1078	14.1722	13.2195	-0.239513	0.0202405	0.0465196	567	517	110	111	654	817	255	282	-0.676565	1	15.9739	peak_6982|peak_8621,peak_8622
GLYMA_03G231100	10.458	10.9596	8.61292	8.05118	0.322315	0.00153654	0.00498461	758	680	104	97	431	561	133	168	-0.67657	0.64167	24.5758	peak_10628|peak_13210
GLYMA_19G080500	13.528	12.6488	13.8884	15.0033	-0.183278	0.0505599	0.100699	883	674	181	204	589	755	297	253	-0.676574	1	15.9739	peak_83490|peak_103510
GLYMA_08G068000	0.492126	0.361695	0.415714	0.390657	0.03553	0.915294	0.94515	45	48	15	5	28	34	2	27	-0.676565	1	15.9739	NA|peak_39354
GLYMA_07G107300	8.42577	8.4969	6.78646	7.2452	0.230722	0.0259106	0.0573211	664	704	199	127	574	699	174	197	-1.67659	0.563108	31.1907	peak_29806|peak_36999
GLYMA_08G255300	9.62646	9.94999	8.11443	8.45115	0.20166	0.0362243	0.0761526	33	55	9	2	20	15	7	11	0.908406	1	15.9739	peak_36592|NA
GLYMA_17G096100	113.92	110.939	91.349	93.7809	0.239689	0.00159034	0.00513863	5725	5926	1604	1373	2568	3195	1208	1452	-0.676574	1	15.9739	peak_72973|peak_90482
GLYMA_07G007500	8.84307	10.9319	5.59155	6.8325	0.635785	0.000178428	0.000732481	197	193	22	23	119	157	27	31	-0.676584	0.681876	23.9584	peak_26620|peak_32965
GLYMA_16G221400	2.93592	2.20229	2.99142	2.56073	-0.158541	0.385924	0.512939	92	89	22	24	73	104	33	70	0.676574	1	15.9739	peak_72119|NA
GLYMA_08G175600	1.42144	0.781496	1.01049	0.903767	0.149525	0.581442	0.691922	99	59	31	9	50	75	8	32	-0.676588	1	15.9739	peak_35956|peak_44544
GLYMA_15G050600	17.7301	17.4808	11.3343	12.144	0.544537	1.39e-08	1.31e-07	980	984	159	126	580	697	143	147	-0.676579	0.641669	25.1698	peak_67212|peak_83168
GLYMA_06G176700	66.0309	67.8602	35.5321	34.1677	0.902019	2.04e-17	8.54e-16	4505	4037	822	694	1748	2210	436	546	-0.676579	0.641669	25.1698	peak_89690,peak_25561|peak_111292,peak_31557
GLYMA_06G283600	6.20376	5.9137	10.7568	10.1903	-0.830274	2.84e-07	2.1e-06	54	50	13	1	64	62	13	17	0.67657	0.64167	24.5758	peak_23583|NA
GLYMA_18G074100	161.13	159.353	194.293	204.315	-0.355334	5.35e-06	3.08e-05	2575	2347	975	822	3006	3614	2232	2528	-0.354638	0.632991	31.8306	peak_77152|peak_95541
GLYMA_13G315900	8.85995	9.5683	7.36819	6.39647	0.380872	0.00882336	0.0229448	326	283	96	44	231	237	83	76	-0.676574	1	15.9739	peak_60391|peak_74737,peak_74738
GLYMA_06G151200	4.35704	3.73799	2.83304	2.94252	0.443969	0.00661812	0.0179186	97	95	39	25	59	95	32	40	-0.676574	1	15.9739	peak_22690|peak_28108
GLYMA_16G082200	0.876316	0.984321	1.52639	1.51077	-0.743381	0.000349421	0.0013347	62	59	2	0	74	91	1	2	-1.22117	0.00181261	0.841195	peak_71210|peak_88197
GLYMA_19G158100	6.48707	5.1922	5.25783	4.25959	0.249223	0.0522134	0.103381	503	545	219	83	234	299	103	123	-0.676574	1	15.9739	peak_84088|peak_104208,peak_104209
GLYMA_11G139100	5.46001	5.00772	7.46485	6.37656	-0.445579	0.00109273	0.0036805	1	12	0	0	5	7	2	4	-0.908406	1	15.9739	NA|peak_59337
GLYMA_04G077700	32.0302	39.7416	26.2524	27.1446	0.390619	0.000160398	0.000665579	543	353	87	61	204	300	77	91	0.323435	1	15.9739	peak_15783|peak_19712
GLYMA_06G022100	3.78989	4.30606	4.18963	3.6899	0.000509831	0.997012	0.998645	266	306	58	21	312	357	89	105	-0.67657	0.64167	24.5758	peak_21428,peak_21429|peak_26613
GLYMA_13G320300	1.73962	1.64386	2.73959	2.64922	-0.711604	0.000484662	0.00178103	34	23	3	7	19	42	3	24	-0.323435	1	15.9739	NA|peak_74784
GLYMA_11G136100	16.5762	16.0286	11.3994	11.3772	0.476696	5.34e-07	3.76e-06	1756	1666	461	357	785	977	286	364	-0.676574	1	15.9739	peak_47941|peak_59318,peak_59319
GLYMA_17G115600	7.08201	5.11283	5.16879	5.56026	0.138986	0.292774	0.415049	119	98	35	51	106	126	40	76	-0.676574	1	15.9739	NA|peak_90728
GLYMA_06G128500	16.4218	17.9004	18.5139	18.8015	-0.159116	0.0602149	0.116329	37	28	3	2	32	50	1	7	-0.939643	0.354517	34.0585	peak_22488|peak_27863
GLYMA_05G214300	2.83128	2.91728	3.7178	3.69907	-0.406849	0.00172318	0.00551399	329	246	39	72	382	498	151	139	0.323435	1	15.9739	peak_18945|peak_23562
GLYMA_14G003800	5.22209	4.32945	8.1864	7.00227	-0.713297	2.87e-05	0.000140741	222	201	13	20	366	450	49	46	-0.676595	0.522391	36.2577	peak_60957|peak_75427
GLYMA_02G101700	38.0715	36.2363	33.2678	32.0665	0.144586	0.0668534	0.126846	349	382	69	58	310	392	77	105	-0.676579	0.641669	25.1698	peak_7115|peak_8780
GLYMA_05G219300	7.55354	6.9425	7.68012	8.54669	-0.203994	0.0193669	0.0448174	657	611	152	156	600	701	249	266	-0.676574	1	15.9739	peak_20995|peak_26099
GLYMA_15G228500	204.105	191.842	64.16	72.9207	1.48905	1.99e-26	3.63e-24	12557	11203	1723	1558	1383	1474	294	425	-0.67657	0.64167	24.5758	peak_66347|peak_82085
GLYMA_04G016700	4.04214	3.85985	3.9742	3.5518	0.028357	0.875231	0.918196	118	135	48	43	86	140	63	53	-0.676574	1	15.9739	peak_15251|peak_19049
GLYMA_06G275000	1.72548	0.721183	0.937005	1.12294	0.193121	0.530262	0.648092	53	72	19	12	30	38	14	9	-0.676574	1	15.9739	NA|peak_32379
GLYMA_01G052500	2.74754	3.06054	2.86548	3.01727	-0.055924	0.693715	0.783343	144	123	34	17	94	131	51	43	0.323435	1	15.9739	peak_2377|peak_2930
GLYMA_11G014000	6.58162	5.86563	6.40287	5.06689	0.0738583	0.574781	0.6859	591	525	96	49	487	521	161	126	-0.0916079	1	15.9739	peak_46730|peak_57889
GLYMA_02G097600	4.36733	4.03913	4.48089	5.30393	-0.259295	0.0308372	0.0664004	48	82	3	5	65	86	9	22	0.323442	1	15.9739	peak_4600|peak_5693
GLYMA_09G262700	17.1558	17.1866	23.7695	23.4269	-0.498664	6.65e-07	4.59e-06	488	539	139	162	508	675	268	362	-0.676574	1	15.9739	peak_39443|peak_48873
GLYMA_16G033500	7.46901	7.7417	6.31554	6.9386	0.159885	0.16007	0.258332	293	281	65	38	235	326	53	99	-0.676579	0.641669	25.1698	peak_69148|peak_85569
GLYMA_11G245800	0.422589	0.414118	0.509963	0.423736	-0.199656	0.509675	0.630421	59	44	11	1	50	39	8	10	-0.676584	0.681876	23.9584	peak_50841|peak_62850
GLYMA_11G016200	6.05421	4.37018	6.57537	5.50152	-0.259709	0.0546646	0.107442	147	137	33	39	153	197	57	87	-0.676574	1	15.9739	peak_49054|peak_60663
GLYMA_05G138900	9.69885	8.3824	8.45499	7.63989	0.124465	0.189383	0.294732	93	92	24	50	65	87	63	61	0.313995	0.798126	26.9729	peak_20216|NA
GLYMA_05G226700	28.3578	29.3224	18.7605	18.819	0.578527	8.75e-10	1.04e-08	278	378	74	47	181	190	25	72	-0.676579	0.641669	25.1698	peak_21046|peak_26158
GLYMA_10G030000	2.0741	2.14985	1.70258	1.75477	0.249619	0.00811594	0.0213473	376	325	36	34	215	287	52	30	-0.676576	0.681877	23.8409	peak_42110|peak_52179
GLYMA_06G014600	6.97249	6.41867	6.69329	7.3579	-0.110375	0.312363	0.436262	388	385	72	36	613	727	229	220	0.323444	1	15.9739	peak_21365|peak_26532
GLYMA_13G207800	118.725	109.045	68.5707	74.3929	0.630189	6.14e-12	1.07e-10	4186	4297	1155	1163	2160	2384	763	921	-0.676574	1	15.9739	peak_59503|peak_73674
GLYMA_17G160900	5.62524	7.07246	6.93788	8.28151	-0.295306	0.05304	0.10476	241	272	38	34	236	325	60	105	-0.67657	0.64167	24.5758	peak_73591|peak_91208
GLYMA_19G095500	2.51725	2.62583	2.02383	2.3233	0.204369	0.305424	0.428653	8	18	0	11	20	25	14	15	0.676568	0.33897	33.077	peak_81415|NA
GLYMA_06G321900	27.8472	29.2524	53.882	51.9994	-0.929968	1.83e-15	5.7e-14	3012	3177	293	328	3742	4300	680	566	-1.09163	0.440356	33.4156	peak_26492|peak_32822
GLYMA_13G081900	2.63722	2.9074	2.31867	3.25825	-0.0429325	0.864006	0.910066	77	86	17	22	51	88	29	23	-0.676574	1	15.9739	peak_55238|peak_68386
GLYMA_03G127600	9.52934	9.2642	7.81548	8.27232	0.183945	0.0552971	0.108466	868	807	113	69	542	642	106	126	-0.676584	0.681876	23.9584	peak_11699|peak_14593
GLYMA_13G101600	37.7285	34.7722	34.4681	32.5843	0.0709907	0.37902	0.505738	2088	1911	127	151	1929	2503	207	220	-0.939643	0.354517	34.0585	peak_55442|peak_68625
GLYMA_17G035300	7.37765	7.06705	5.04912	6.15628	0.326812	0.124583	0.211458	213	212	41	47	170	198	38	60	-1.67658	0.563109	29.0847	peak_72463|peak_89806
GLYMA_03G259500	8.00193	8.56548	11.0347	10.7495	-0.433654	0.000178702	0.00073315	1691	1394	266	163	1754	2001	358	471	-0.67657	0.64167	24.5758	peak_10846|peak_13500
GLYMA_12G202500	21.7474	18.0744	32.5022	31.0347	-0.717487	2.91e-13	6.36e-12	12	16	1	1	8	9	4	3	1.64539	0.416497	33.1604	peak_52521|NA
GLYMA_20G205200	3.48363	3.14417	5.19021	4.88696	-0.646476	6.13e-06	3.48e-05	157	118	19	2	109	126	21	76	1.64539	0.416497	33.1604	peak_88532|peak_109763
GLYMA_02G224800	10.1585	9.69348	3.40725	2.89293	1.61234	8.95e-19	4.63e-17	572	614	185	153	106	100	53	70	-0.676574	1	15.9739	peak_5544|peak_6854
GLYMA_05G156200	17.9289	17.6656	13.4075	13.3989	0.368614	1.35e-05	7.15e-05	519	397	89	80	322	282	40	92	-0.676579	0.641669	25.1698	peak_20389|peak_25386
GLYMA_20G226700	2.12091	2.03785	1.6647	1.84966	0.202806	0.229249	0.342799	15	21	7	6	20	8	5	4	-0.676588	1	15.9739	NA|peak_107671
GLYMA_14G197800	3.4116	3.03959	2.92893	2.89551	0.10494	0.55481	0.669654	264	271	68	33	220	286	79	92	0.323435	1	15.9739	peak_62499|peak_77303,peak_77304
GLYMA_03G208500	7.43835	7.02891	6.77096	7.21371	0.00825928	0.942861	0.963269	502	479	92	75	362	523	128	156	0.323421	1	15.9739	peak_12345|peak_15399
GLYMA_06G033100	2.89568	2.71572	4.91841	5.4032	-0.919199	4.74e-09	4.86e-08	186	202	24	6	281	442	61	104	0.645375	0.714321	24.7602	peak_21518|peak_26729,peak_26730
GLYMA_10G249700	10.7358	10.9267	7.41385	7.37367	0.510889	7.9e-07	5.36e-06	375	444	196	186	175	271	165	221	-0.48392	0.598189	30.4801	peak_46140|peak_57172
GLYMA_09G112500	8.27386	8.00748	8.16353	7.56017	0.00920994	0.918897	0.947655	65	53	8	2	52	45	16	13	0.323438	1	15.9739	peak_40528|peak_50217
GLYMA_20G066700	15.6146	17.0491	13.1409	12.86	0.29048	0.000706334	0.00248845	26	17	0	0	16	25	0	2	-4.37718	3.65e-05	0.0281617	peak_85490|peak_105984
GLYMA_17G200200	9.19644	8.79041	9.67147	9.2679	-0.115592	0.266361	0.385852	966	826	222	226	803	1037	274	344	-0.676574	1	15.9739	peak_73813,peak_73814|peak_91486,peak_91487
GLYMA_10G167100	11.3718	11.2874	7.33837	7.45181	0.575137	1.12e-06	7.36e-06	1278	971	200	181	713	831	153	245	-0.676579	0.641669	25.1698	peak_43125|peak_53427
GLYMA_09G173200	52.1468	53.953	24.3573	25.0635	1.06261	4.91e-20	3.05e-18	3355	2668	450	376	930	1238	248	287	-0.67657	0.64167	24.5758	peak_38624|peak_47897
GLYMA_01G229600	1.46531	1.27299	2.82354	2.61272	-1.03108	6.82e-07	4.7e-06	13	41	14	5	56	51	27	39	-0.676574	1	15.9739	NA|peak_2208
GLYMA_19G232700	63.859	62.2959	61.9205	59.4532	0.0150616	0.853974	0.902367	1649	1455	544	467	1555	1870	853	964	-0.676574	1	15.9739	peak_84690|peak_104947
GLYMA_09G218100	13.17	15.0669	9.50973	9.73495	0.515491	1.58e-07	1.23e-06	308	241	72	35	117	149	35	63	0.323435	1	15.9739	peak_39057|peak_48431
GLYMA_11G176800	2.53557	2.77224	3.02695	2.38749	-0.0688913	0.659317	0.756045	98	93	48	18	49	98	24	50	-0.676574	1	15.9739	peak_48193|peak_59626
GLYMA_13G177900	295.202	316.856	412.637	415.456	-0.475166	1.7e-08	1.58e-07	8278	7390	1842	1505	8895	10977	2511	2693	-1.67658	0.563109	29.0847	peak_56157|peak_69513
GLYMA_20G224700	5.77598	5.76268	4.61007	4.27303	0.336405	0.0112485	0.0282242	497	528	184	171	340	404	176	224	-0.676574	1	15.9739	peak_86797|peak_107640
GLYMA_14G199400	0.846034	0.723325	0.590698	0.908925	0.0268156	0.920975	0.949206	40	37	6	1	16	26	2	6	-0.261538	1	15.9739	peak_64313|peak_79530
GLYMA_09G057700	2.68424	2.5534	2.11845	1.95808	0.31957	0.040516	0.0836778	145	156	72	41	112	114	73	79	-0.524564	0.482208	35.1453	peak_37895|peak_46959
GLYMA_14G162800	5.18526	3.53244	5.04226	5.78123	-0.357813	0.0666974	0.126644	111	103	7	9	135	165	16	15	-0.939643	0.354517	34.0585	peak_62209|peak_76941
GLYMA_01G033300	1.30954	0.903761	1.32638	1.87558	-0.576247	0.00342252	0.0101159	33	54	9	19	48	47	15	22	-0.676574	1	15.9739	NA|peak_365
GLYMA_07G009100	5.18886	4.13655	5.69701	5.00191	-0.243373	0.0376157	0.0786222	975	1014	258	195	859	998	226	348	-1.67659	0.563108	31.1907	peak_26635|peak_32983
GLYMA_11G132900	0.779698	1.06833	0.381067	0.395793	1.20656	0.00398257	0.0115216	1386	1205	55	56	489	451	38	32	-0.506677	0.466016	34.9181	peak_47920|peak_59298
GLYMA_19G242600	32.7784	30.0676	21.8521	21.1333	0.506107	1.15e-08	1.1e-07	237	285	104	62	165	180	51	89	-0.676574	1	15.9739	peak_84814|peak_105086
GLYMA_04G233700	5.13358	4.11304	3.61721	3.5238	0.328259	0.00207831	0.00650812	141	193	36	39	75	93	35	71	-0.676574	1	15.9739	peak_14896|peak_18607
GLYMA_16G035900	1.6032	2.38065	1.49247	1.55014	0.355044	0.296223	0.41891	36	43	13	8	28	39	5	6	-2.26156	0.162202	21.7517	peak_69162|peak_85591
GLYMA_13G045800	3.40152	2.91058	3.46162	3.56518	-0.197346	0.212673	0.322778	229	239	78	80	317	379	143	200	-0.676574	1	15.9739	peak_58176|peak_72050
GLYMA_15G044900	2.32292	2.54348	3.68421	3.63248	-0.626388	1.44e-06	9.3e-06	414	386	75	32	567	730	137	123	-1.26155	0.379702	31.3011	peak_67164|peak_83111
[truncated: 28,980 more rows]

## Sheet: All_peaks_with_pvalue_genes
Geneid	W82L_D_1	W82L_D_2	W82L_W_1	W82L_W_2	logFC1	PValue	FDR	W82L_D_1_IP	W82L_D_2_IP	W82L_D_1_input	W82L_D_2_input	W82L_W_1_IP	W82L_W_2_IP	W82L_W_1_input	W82L_W_2_input	logFC2	PValue	FDR	Treat|Control
GLYMA_12G035700	11.7026	9.93386	16.0491	17.2286	-0.663546	1.78e-07	1.37e-06	985	1070	95	113	1049	1284	142	194	-1.09163	0.440356	33.4156	peak_51368|peak_63476
GLYMA_14G179900	38.3853	40.0455	41.969	40.786	-0.116847	0.126898	0.214581	297	339	219	146	285	279	270	479	0.0916015	1	15.9739	peak_64169|NA
GLYMA_14G007100	3.9234	4.40661	3.94393	4.51366	-0.0590343	0.541503	0.657934	127	150	47	10	116	119	24	68	-0.676565	1	15.9739	peak_62805|peak_77703
GLYMA_09G029400	4.32096	4.2656	6.03	5.06488	-0.411004	0.00186038	0.00589842	89	86	22	27	94	124	43	77	-0.676574	1	15.9739	peak_39908|peak_49448
GLYMA_18G259100	15.3685	15.2256	9.50213	10.3035	0.587431	1.91e-08	1.76e-07	802	783	97	108	564	648	92	114	-0.676584	0.681876	23.9584	peak_78377|peak_97183
GLYMA_07G149000	18.3192	16.077	16.0287	13.7469	0.164582	0.0959936	0.171029	778	772	225	132	639	827	243	306	-0.676574	1	15.9739	peak_30115,peak_27812|peak_37395,peak_34522
GLYMA_03G164800	43.1291	43.2351	35.1551	36.711	0.225108	0.00699154	0.018797	2218	1973	271	221	1352	1739	270	256	-0.676584	0.681876	23.9584	peak_12016|peak_14969
GLYMA_06G196200	13.4222	12.0563	8.0186	8.0103	0.626384	4.77e-10	5.94e-09	48	29	13	15	39	18	14	2	-1.67659	0.563108	31.1907	NA|peak_28617
GLYMA_08G005000	8.4698	7.02238	7.6289	7.46436	-0.00611114	0.951915	0.969464	51	46	16	6	34	34	7	18	-0.676574	1	15.9739	peak_34387|peak_42644
GLYMA_10G280600	0.468074	0.370969	0.639558	0.630208	-0.640038	0.0240165	0.0537212	38	21	3	8	36	41	23	21	0.323435	1	15.9739	peak_46366|NA
GLYMA_14G038200	22.6304	20.6092	67.4318	71.0957	-1.72122	1.89e-27	4.09e-25	806	856	158	135	1427	1730	438	688	0.323435	1	15.9739	peak_61283|peak_75819
GLYMA_06G223300	0.180263	0.202099	0.27542	0.258491	-0.519068	0.00936841	0.0241737	61	48	7	7	73	124	4	5	-2.79221	0.00102689	0.512644	peak_23249|peak_28823
GLYMA_14G159800	7.00218	7.08632	6.62366	7.23634	-0.0156388	0.885597	0.925366	76	97	27	8	78	62	22	39	-0.676565	1	15.9739	peak_64024|peak_79183
GLYMA_05G041700	12.3193	10.2581	5.96129	7.56758	0.696461	0.00094079	0.00321734	366	282	85	87	124	143	69	65	0.676574	1	15.9739	peak_19586|NA
GLYMA_05G030600	1.87353	1.51075	2.79447	2.59249	-0.714395	0.000227843	0.000911207	65	66	5	1	59	88	19	38	2.32349	0.167039	20.776	peak_17430|peak_21723
GLYMA_15G272900	10.3759	9.85426	5.83373	6.08872	0.72182	8.29e-09	8.12e-08	276	321	82	50	133	218	39	57	-1.67659	0.563108	31.1907	peak_68753|peak_85096
GLYMA_15G023400	3.1929	3.46084	2.8048	4.13143	-0.0946404	0.641324	0.741067	169	190	28	9	147	132	45	46	0.908401	1	15.9739	peak_66949|peak_82856
GLYMA_09G036000	0.689071	0.471516	0.43871	0.455663	0.326926	0.345577	0.47107	23	17	18	44	31	39	4	12	-4.43149	1.02e-09	1.87e-06	NA|peak_49522
GLYMA_02G031100	2.29004	2.26386	2.9846	3.17943	-0.475616	0.0155201	0.0371848	28	36	6	6	21	42	12	12	0.323435	1	15.9739	peak_4091|peak_5032
GLYMA_18G048300	4.78132	4.01238	4.18533	5.19233	-0.134262	0.391915	0.518917	270	226	163	135	183	217	84	145	-1.55104	0.0425912	9.48835	NA|peak_95279
GLYMA_17G249800	18.0442	15.6977	12.5206	13.4083	0.337621	0.00867934	0.022613	969	902	416	185	556	624	226	331	-0.676574	1	15.9739	peak_74237|peak_92030
GLYMA_19G043000	17.0847	19.2806	8.685	8.41757	1.05003	1.21e-16	4.53e-15	417	360	159	200	179	203	144	132	0.676568	0.441696	33.3541	peak_81091|NA
GLYMA_14G043600	2.69701	2.35251	1.68991	1.6382	0.557561	0.0043281	0.0123964	43	44	14	11	52	67	37	35	-0.676574	1	15.9739	NA|peak_78062
GLYMA_11G237500	19.6403	16.7371	19.4057	18.8224	-0.114662	0.155168	0.251873	253	261	20	24	218	305	42	38	-0.67659	0.494127	35.003	NA|peak_62760
GLYMA_09G192300	2.59865	2.2691	1.57194	1.55847	0.592878	0.00771424	0.020429	42	66	16	6	30	29	3	18	-0.676565	1	15.9739	peak_38772|peak_48080
GLYMA_17G229700	1.33128	1.32421	1.33173	1.08679	0.0926376	0.64188	0.741632	116	125	29	29	94	84	44	21	-0.676574	1	15.9739	peak_74048|peak_91804
GLYMA_12G167000	3.74008	3.055	3.37356	3.43241	-0.0460461	0.78464	0.853079	178	178	16	16	165	180	18	24	-0.998532	0.319369	31.8901	peak_54057|peak_66878
GLYMA_18G242700	9.14965	7.67202	9.5756	8.85448	-0.175437	0.0528093	0.104386	197	214	86	53	203	188	195	223	0.460943	0.617692	31.4208	peak_78255|NA
GLYMA_11G088000	1.14	1.2781	1.80474	1.7873	-0.607735	0.00228108	0.00707466	29	40	29	9	28	34	12	24	-1.19114	0.131857	20.4393	NA|peak_58776
GLYMA_16G212800	1.57577	1.46776	1.65437	1.43897	-0.065834	0.607196	0.712875	117	84	8	3	88	110	13	16	0.130792	1	15.9739	peak_70444|peak_87300
GLYMA_18G200800	6.91783	6.74261	6.04847	6.13496	0.124586	0.259555	0.377749	75	104	24	9	78	62	23	44	0.323435	1	15.9739	peak_77917|peak_96578
GLYMA_06G061400	0.62541	0.495149	1.2667	0.934305	-1.0184	0.000100437	0.000436923	24	41	0	6	42	39	4	13	-0.261538	1	15.9739	NA|peak_27027
GLYMA_18G244700	3.2457	2.95685	2.7863	2.41165	0.211682	0.152295	0.247984	142	187	35	20	95	102	49	87	0.677082	0.277283	28.6617	peak_78277|NA
GLYMA_03G098600	10.3598	8.71462	5.42724	6.09526	0.684389	3.33e-06	2e-05	182	194	53	48	85	102	50	93	0.130794	1	15.9739	peak_11499|NA
GLYMA_05G222800	1.48081	1.61457	1.73199	1.77322	-0.217087	0.275269	0.396079	238	262	43	43	195	221	63	73	0.323421	1	15.9739	peak_19035|peak_23673,peak_23674
GLYMA_13G210500	0.923247	0.658772	0.286492	0.255054	1.49046	2.98e-05	0.000145609	48	32	1	4	9	28	2	7	0.908418	0.718828	24.8259	peak_56476|NA
GLYMA_14G177500	1.81516	1.50414	1.09186	0.913541	0.679502	0.00682572	0.0184082	34	28	3	1	22	31	8	4	0.908418	0.718828	24.8259	peak_64135|peak_79325
GLYMA_14G053100	2.28947	1.51441	2.36222	2.38894	-0.36749	0.177976	0.280779	84	86	11	11	69	89	25	43	0.908406	1	15.9739	peak_61415|peak_75975
GLYMA_08G038400	9.56546	7.69722	5.23502	5.52162	0.638265	1.21e-05	6.48e-05	395	401	69	64	309	355	69	107	-0.676579	0.641669	25.1698	peak_31450|peak_39023
GLYMA_13G227300	6.98712	6.80885	4.74287	5.66507	0.367006	0.104774	0.183699	126	128	41	54	82	97	24	38	-0.676574	1	15.9739	NA|peak_73902
GLYMA_13G367800	1.62586	1.349	2.02423	2.28138	-0.574281	0.0215712	0.0491097	44	41	14	11	24	24	23	27	0.438918	0.641412	32.1102	peak_60860|NA
GLYMA_06G179800	3.0298	3.4915	6.09967	6.2937	-0.962316	8.49e-08	6.95e-07	135	86	18	30	158	199	52	69	-0.676565	1	15.9739	peak_22950|peak_28447
GLYMA_20G248500	1.86735	1.58202	2.2379	1.71907	-0.243288	0.18945	0.29481	132	120	25	22	68	112	49	57	0.323435	1	15.9739	peak_88883|peak_110179
GLYMA_05G211800	22.8706	24.9821	19.8076	18.7066	0.274408	0.00222339	0.00691142	756	787	129	142	578	595	196	151	-0.676579	0.641669	25.1698	peak_18929|peak_23545,peak_23546
GLYMA_09G285900	7.23814	6.11658	6.85692	6.6543	-0.0602687	0.634016	0.735169	437	440	174	136	308	367	117	177	-0.676574	1	15.9739	peak_39657|peak_49128
GLYMA_15G192700	21.5889	19.2298	18.9563	18.9202	0.0656607	0.413626	0.539764	2253	2159	368	414	1817	2341	529	664	-0.676579	0.641669	25.1698	peak_68253|peak_84464
GLYMA_20G122000	7.43955	6.29775	4.76942	5.24512	0.413167	0.0132314	0.0324547	1898	1782	282	176	1037	1218	195	233	-0.676584	0.681876	23.9584	peak_85885|peak_106499
GLYMA_20G008700	2.287	2.69239	2.26653	2.53686	0.0157814	0.893134	0.930487	238	229	42	87	216	244	89	89	-0.676574	1	15.9739	peak_87128|peak_108038
GLYMA_13G348900	4.64816	6.68869	3.64482	3.98148	0.539176	0.00126671	0.00420554	372	205	24	37	240	221	36	43	-0.676584	0.681876	23.9584	peak_90420,peak_90417,peak_90414,peak_60679|peak_112213,peak_112210,peak_112207,peak_75095
GLYMA_08G153800	0.385483	0.316154	0.394968	0.237934	0.0995463	0.691534	0.781954	51	66	27	9	55	53	9	30	-0.676574	1	15.9739	peak_35756|peak_44285
GLYMA_01G174900	5.21793	5.38627	3.66514	3.07101	0.613102	7.74e-05	0.000344818	263	226	104	34	118	148	21	82	-0.676574	1	15.9739	peak_1281|peak_1587
GLYMA_02G042100	1.97227	1.82167	2.89901	2.55938	-0.566795	0.000163031	0.000674893	399	377	111	103	344	379	136	212	-0.676574	1	15.9739	peak_4204|peak_5157,peak_5158
GLYMA_11G012300	3.21513	3.23738	3.20568	2.99263	0.017529	0.896803	0.932913	87	81	29	8	61	100	14	17	-2.26156	0.162202	21.7517	peak_49026|peak_60629
GLYMA_02G277400	10.185	9.03471	8.8756	8.71906	0.0849872	0.37189	0.498238	14	38	0	2	17	25	2	4	0.645391	0.586749	30.0833	peak_8481|peak_10507
GLYMA_01G019900	2.11028	2.43093	2.44473	2.08578	-0.0351979	0.831027	0.886325	140	112	25	20	90	56	21	32	0.323435	1	15.9739	peak_2128|peak_2625
GLYMA_04G099100	1.52356	1.25687	2.04869	1.93689	-0.562703	0.00654766	0.0177409	19	59	8	11	48	48	6	6	-2.99856	0.0344117	8.07368	peak_13844|peak_17196
GLYMA_08G212500	7.53529	6.94398	6.56069	6.95471	0.0582242	0.724974	0.808334	75	81	36	12	88	94	58	58	0.676574	1	15.9739	peak_33059|NA
GLYMA_17G172900	9.81218	9.24085	8.5757	8.08719	0.151687	0.185782	0.290346	33	30	15	15	39	40	33	13	-0.998499	0.150818	22.7695	NA|peak_91321
GLYMA_03G105300	15.6394	17.2581	20.1206	21.3717	-0.372565	0.000497286	0.00182073	182	213	51	13	184	229	22	66	-0.676593	0.641667	31.7687	peak_9511|peak_11851
GLYMA_05G150300	2.48507	2.0599	2.13078	2.2623	0.00594106	0.979633	0.987137	142	143	22	21	168	211	59	69	0.323435	1	15.9739	peak_18394|peak_22901
GLYMA_17G025800	8.6052	9.59918	8.34298	8.33392	0.0884271	0.487444	0.609706	864	917	92	91	465	665	82	115	-0.676576	0.681877	23.8409	peak_74599|peak_92434,peak_92435
GLYMA_14G203100	1.24969	1.18091	1.70628	1.57083	-0.471482	0.0720391	0.13494	16	65	4	0	14	45	2	21	2.32349	0.167039	20.776	peak_64334|NA
GLYMA_18G107300	2.1078	2.06046	0.749925	1.06587	1.15831	6.45e-05	0.0002924	159	199	18	56	72	67	13	13	-2.26156	0.162204	21.1366	peak_79485|peak_98625
GLYMA_20G129400	10.6322	10.2169	18.3532	16.1365	-0.767323	5.16e-12	9.2e-11	364	286	100	75	575	713	222	237	-0.676574	1	15.9739	peak_85953|peak_106585
GLYMA_10G235300	1.83075	1.84007	2.91021	3.0039	-0.727077	5.78e-06	3.3e-05	419	304	37	35	464	610	91	103	-0.261538	1	15.9739	peak_43739,peak_43740|peak_54219
GLYMA_18G202400	0.989435	0.958346	0.72536	0.697584	0.410339	0.145286	0.238861	54	44	8	10	20	46	8	3	-1.26156	0.3797	32.1864	peak_77924|peak_96587
GLYMA_13G300200	8.29855	8.33573	8.3742	6.8182	0.0892864	0.454702	0.579728	1290	1379	334	303	1166	1225	410	556	-0.676574	1	15.9739	peak_60280|peak_74597
GLYMA_06G074400	0.235903	0.464412	0.469718	0.709628	-0.770227	0.0296362	0.0642373	47	63	6	6	81	76	27	43	0.908406	1	15.9739	peak_24597|peak_30484
GLYMA_08G016300	3.12683	2.53921	1.64494	2.14941	0.536302	0.00385998	0.0112141	292	341	64	60	149	171	42	74	0.323435	1	15.9739	peak_34512|peak_42798,peak_42799
GLYMA_06G309300	0.598525	0.749011	0.579772	0.437947	0.365101	0.187146	0.292011	23	46	9	3	27	23	14	10	0.323435	1	15.9739	peak_26392|NA
GLYMA_08G209100	18.299	19.4734	20.9886	19.557	-0.141352	0.0890718	0.160698	777	625	144	138	433	546	159	189	-0.676565	1	15.9739	peak_36224|peak_44875
GLYMA_13G073800	4.41715	4.62123	2.05603	2.96594	0.810852	0.000331477	0.00127279	78	66	28	8	41	27	10	23	-0.676574	1	15.9739	peak_58377|peak_72298
GLYMA_07G127600	5.70325	5.24599	6.06241	6.50201	-0.239483	0.0675097	0.127841	63	73	31	10	74	96	47	13	0.676574	1	15.9739	peak_27658|NA
GLYMA_10G274200	0.399938	0.730652	0.550196	0.270691	0.422402	0.281425	0.40276	79	40	14	14	31	46	14	11	-0.676588	1	15.9739	peak_44049,peak_89993|peak_54601,peak_111684
GLYMA_20G247700	4.57764	4.46634	4.14981	3.56849	0.187052	0.0759691	0.140815	194	150	41	43	129	108	49	40	-0.676574	1	15.9739	peak_88873|peak_110170
GLYMA_06G322600	0.767081	0.836375	0.615222	0.585747	0.377351	0.0856869	0.155691	67	99	18	6	50	67	20	16	-0.676579	0.641669	25.1698	peak_26503|peak_32835
GLYMA_11G127800	39.4793	44.3575	103.142	102.479	-1.33228	6.03e-24	7.51e-22	819	746	207	170	1195	1494	733	808	-0.676574	1	15.9739	peak_47885|peak_59252
GLYMA_17G100300	1.64948	1.3855	1.84124	1.34384	-0.115867	0.680166	0.772912	90	106	6	6	59	75	14	34	1.90843	0.261621	27.7247	peak_75319|peak_93286
GLYMA_01G039800	6.17611	6.4463	5.39671	6.04861	0.102826	0.413843	0.539982	122	137	41	50	118	140	60	61	-0.676574	1	15.9739	peak_376|peak_435
GLYMA_05G245800	6.47238	6.11611	12.1791	11.9705	-0.980589	2.05e-11	3.29e-10	533	502	133	86	991	1001	231	504	-0.676565	1	15.9739	peak_21231|peak_26363
GLYMA_19G045400	25.339	27.6448	22.2664	20.3984	0.273549	0.00202803	0.00636213	1368	1282	96	141	779	1077	119	110	-0.998532	0.319369	31.8901	peak_81110|peak_100639
GLYMA_09G202000	12.3618	11.7563	57.281	57.7934	-2.29525	2.13e-35	2.26e-32	677	750	270	168	1825	2266	782	1362	-0.676574	1	15.9739	peak_38869|peak_48214
GLYMA_02G161600	4.22056	4.57579	5.03407	4.14463	-0.101216	0.400153	0.527477	678	695	202	139	559	774	260	360	-0.676574	1	15.9739	peak_5111|peak_6338,peak_6339
GLYMA_01G118200	7.49398	8.48791	7.85549	7.56995	0.0131813	0.904458	0.93801	96	99	37	58	57	62	20	43	-1.26154	0.0641552	12.7447	peak_2726|peak_3400
GLYMA_07G100200	1.16572	0.963859	1.44411	1.66429	-0.587001	0.00445149	0.0127112	78	89	5	20	85	127	25	42	-0.676579	0.641669	25.1698	peak_29745|peak_36925
GLYMA_06G063000	29.4831	29.3803	24.1589	24.5606	0.232668	0.00492521	0.0138566	96	72	21	9	73	76	23	39	0.323435	1	15.9739	peak_24490|peak_30349
GLYMA_13G043500	0.241243	0.142478	0.122817	0.136068	0.515505	0.14928	0.244014	3	11	1	7	15	8	8	7	-1.26153	0.110925	18.6766	NA|peak_72017
GLYMA_01G014500	4.76534	4.07994	5.24503	4.25715	-0.147927	0.320212	0.444645	222	160	33	68	142	167	60	80	-0.676574	1	15.9739	peak_2074|peak_2558
GLYMA_05G169400	3.50524	3.62716	3.76356	3.71354	-0.10753	0.344563	0.469862	265	265	52	72	223	283	43	57	-2.26156	0.162202	21.7517	peak_18578|peak_23117
GLYMA_19G018700	8.74433	10.0097	6.4858	7.51166	0.385407	0.000582285	0.00209204	663	557	112	71	332	421	84	166	0.323435	1	15.9739	peak_80904|peak_100393,peak_100394
GLYMA_11G180000	0.18815	0.177794	0.544925	0.400905	-1.40108	0.0012317	0.00410128	4	15	2	1	14	33	0	7	-1.67661	0.213113	24.4404	NA|peak_59662
GLYMA_04G076000	157.203	148.511	97.7541	95.2265	0.62251	3.07e-12	5.65e-11	5438	5047	1582	1609	2410	2890	1402	1570	-0.676574	1	15.9739	peak_15769|peak_19692,peak_19693
GLYMA_01G152900	9.27745	9.37328	17.3849	17.9251	-0.960507	1.3e-16	4.85e-15	1317	1134	257	303	1605	2021	659	696	-0.676574	1	15.9739	peak_1088|peak_1380
GLYMA_06G131300	17.1413	16.9909	22.4074	24.27	-0.491313	1.36e-06	8.79e-06	1071	1363	275	198	1292	1478	383	435	-0.676579	0.641669	25.1698	peak_25095|peak_31056
GLYMA_11G034400	4.99269	5.58328	2.53477	2.16616	1.12908	3e-09	3.22e-08	390	346	61	51	111	155	25	47	-0.676579	0.641669	25.1698	peak_49225|peak_60858
GLYMA_13G216100	16.3163	17.3024	16.0835	18.1862	-0.0662684	0.444122	0.569482	1095	833	274	258	934	1148	303	395	-0.676574	1	15.9739	peak_59598|peak_73784
GLYMA_05G088100	1.61517	1.18286	2.36818	2.5508	-0.85695	0.000811775	0.00282287	122	108	39	35	131	207	40	42	-1.67659	0.563108	31.1907	peak_17913|peak_22335,peak_22336
GLYMA_08G113200	35.2363	30.9248	26.4104	25.8736	0.297001	0.000351725	0.00134257	1692	1465	384	429	847	1122	473	529	-0.676574	1	15.9739	peak_32161|peak_39861
GLYMA_01G062100	3.54208	3.18663	5.63874	5.09035	-0.715398	1.4e-06	9.09e-06	12	17	11	6	43	42	19	21	-1.79205	0.00922937	3.09067	NA|peak_3018
GLYMA_18G195400	1.13199	1.23425	2.80563	2.52115	-1.20723	4.09e-07	2.93e-06	27	28	9	6	52	62	15	32	-0.676574	1	15.9739	NA|peak_96533
GLYMA_16G015300	8.44272	7.47729	4.22027	5.06078	0.737198	1.35e-06	8.76e-06	78	86	21	41	76	61	19	35	-0.676574	1	15.9739	NA|peak_85316
GLYMA_10G141500	8.59411	9.09265	10.8088	9.82591	-0.261818	0.00497959	0.0139833	765	700	147	91	651	853	157	242	-0.676579	0.641669	25.1698	peak_42904,peak_42905|peak_53160,peak_53161
GLYMA_04G229500	51.8991	54.4034	47.9813	47.3312	0.11807	0.129973	0.218411	367	415	25	23	260	304	15	17	-1.55114	0.0425852	9.55564	peak_14846|peak_18553
GLYMA_16G199900	4.53879	2.61626	1.57744	0.767999	1.54606	1.66e-06	1.06e-05	363	371	121	71	92	73	32	41	0.676574	1	15.9739	peak_70300|NA
GLYMA_15G260300	34.7336	33.9606	28.8297	27.3991	0.248177	0.00258107	0.00789529	1999	1981	518	381	1239	1454	443	498	-0.676574	1	15.9739	peak_66566|peak_82399
GLYMA_18G122000	20.3708	21.8639	15.8254	18.4482	0.262827	0.00193272	0.00609501	574	559	216	187	428	534	277	254	-0.676574	1	15.9739	peak_79541|peak_98697
GLYMA_13G048500	15.3999	15.4281	26.3118	26.6691	-0.821315	6.76e-16	2.23e-14	1921	1995	361	332	2182	2480	528	673	-0.676579	0.641669	25.1698	peak_54964|peak_68012
GLYMA_04G104900	10.8792	10.0241	10.691	10.7078	-0.0754583	0.337286	0.462454	256	237	58	86	130	184	100	116	-0.146049	0.82904	27.2087	peak_13879|peak_17253
GLYMA_07G023300	2.22645	1.9261	1.05579	1.02584	0.950482	0.000206807	0.00083624	212	221	50	26	62	76	21	36	0.323435	1	15.9739	peak_29004|peak_36059,peak_36060
GLYMA_06G106900	1.58022	1.30658	1.47404	1.30818	0.00866023	0.944297	0.964261	365	351	31	28	185	328	59	54	0.323447	1	15.9739	peak_24885|peak_30831,peak_30833
GLYMA_13G124400	1.39713	1.00368	1.25119	1.22581	-0.0915375	0.534228	0.65154	147	105	42	22	119	103	59	43	-0.676574	1	15.9739	peak_55645,peak_55646|peak_68899
GLYMA_04G082500	5.09184	6.13649	8.25516	9.48986	-0.695602	1.11e-07	8.88e-07	65	47	8	4	83	60	11	49	0.908406	1	15.9739	peak_13657|peak_16974
GLYMA_05G110900	1.84151	1.8489	2.21878	2.66156	-0.440719	0.0269645	0.0592554	26	36	6	18	49	41	31	31	0.524563	0.482208	34.8467	peak_20028|NA
GLYMA_10G019900	0.244509	0.27726	2.76179	1.8204	-3.14475	1.07e-10	1.51e-09	16	17	0	2	93	120	41	58	-1.90843	0.261621	27.7247	NA|peak_55134
GLYMA_08G222000	12.9068	12.0712	11.8303	10.5833	0.114263	0.232723	0.346832	781	747	148	117	685	870	164	215	-0.676579	0.641669	25.1698	peak_33144|peak_41036
GLYMA_13G167400	7.27684	6.81301	8.19417	8.83816	-0.314371	0.00256291	0.00784482	294	267	129	102	304	271	113	147	-1.314	0.0323498	8.06528	peak_59197|peak_73285
GLYMA_08G233600	5.84367	5.96181	4.54941	4.02518	0.419976	0.0173345	0.0408239	51	44	35	20	48	60	17	19	-2.33955	0.000242682	0.150231	NA|peak_45075
GLYMA_08G202100	4.95629	4.58488	3.11644	2.76605	0.65382	0.00150566	0.00489502	181	189	71	67	117	155	75	48	-0.676574	1	15.9739	peak_32959|peak_40808
GLYMA_03G213100	8.24379	7.34803	7.90569	7.58464	-0.0331044	0.773854	0.845028	674	601	74	101	477	528	133	108	-0.67657	0.64167	24.5758	peak_12382|peak_15447
GLYMA_09G244300	1.55369	1.27241	2.50303	1.57738	-0.576751	0.00925844	0.0239404	43	43	19	4	63	80	9	8	-2.99856	0.0344117	8.07368	peak_41480|peak_51395
GLYMA_09G012900	2.70897	2.47159	2.37402	2.61329	0.0138371	0.927624	0.953647	91	117	9	8	99	115	29	31	0.323447	1	15.9739	peak_39758|peak_49268
GLYMA_13G105000	3.03727	2.62205	3.95032	3.4262	-0.425798	0.0217768	0.049467	119	132	28	27	122	156	41	77	-0.676574	1	15.9739	peak_58629,peak_58630|peak_72594
GLYMA_06G104500	3.12437	4.00681	3.21153	2.70627	0.231705	0.297566	0.420358	143	158	45	41	106	117	36	23	-1.67659	0.563108	31.1907	peak_24865|peak_30803,peak_30804
GLYMA_12G052100	17.0488	15.3575	11.1618	13.7499	0.338909	0.0143909	0.034887	361	256	122	92	233	345	128	181	-0.676574	1	15.9739	peak_53280|peak_65883
GLYMA_01G226900	18.1758	15.4578	12.6014	14.4085	0.273882	0.00237362	0.00733066	912	761	295	278	682	815	318	372	-0.676574	1	15.9739	peak_3617,peak_3618|peak_4485,peak_4486
GLYMA_11G171300	5.51981	6.88627	5.52346	4.30268	0.298264	0.0380358	0.0793546	207	226	65	59	99	117	35	50	-0.676574	1	15.9739	peak_48161|peak_59582
GLYMA_13G172400	0.725322	0.726937	0.811631	0.49588	0.105955	0.719311	0.804048	63	60	16	10	44	51	8	19	-1.67658	0.563109	29.0847	peak_59242|peak_73334
GLYMA_06G032200	5.36049	4.13103	3.27837	2.90604	0.571412	0.000265698	0.00104438	497	524	89	46	287	304	109	95	0.908406	1	15.9739	peak_21509|peak_26716,peak_26717,peak_26718
GLYMA_07G016500	7.67089	6.84143	7.47002	7.03921	-0.0422595	0.664637	0.76022	527	468	216	154	448	510	218	256	-0.676574	1	15.9739	peak_28948|peak_35978,peak_35979
GLYMA_15G185700	1.16891	1.34469	1.04875	0.974613	0.273389	0.41843	0.544441	26	24	2	4	8	10	4	8	1.19792	0.0256155	6.83027	peak_68224|NA
GLYMA_19G254500	13.1618	13.992	17.2133	18.095	-0.417518	9.04e-06	4.96e-05	986	793	403	382	1040	1028	380	602	-1.20709	0.0513374	11.2984	NA|peak_102699
GLYMA_18G288900	5.46264	6.40465	5.43847	5.30629	0.106075	0.522336	0.641276	50	50	11	10	22	35	17	18	0.676565	1	15.9739	peak_80675|NA
GLYMA_03G258800	1.29593	1.53075	1.27215	1.37754	0.0571975	0.799901	0.864097	9	20	10	4	18	37	10	13	-1.58347	0.0101551	3.29502	NA|peak_13486
GLYMA_07G193700	1.74393	0.948127	1.47892	1.64386	-0.264233	0.246612	0.363462	164	176	37	16	147	205	39	52	-0.676579	0.641669	25.1698	peak_30405|peak_37763
GLYMA_10G290400	1.96651	1.85827	1.83068	1.66903	0.0860756	0.62294	0.726228	109	127	14	6	121	174	29	9	-0.676603	0.494124	35.681	peak_46451|peak_57562
GLYMA_09G219200	2.72462	4.20074	3.73789	2.58822	0.0944461	0.780894	0.850466	18	26	9	4	8	27	22	20	0.701954	0.4696	34.7181	peak_39069|NA
GLYMA_10G064800	6.7228	5.27767	5.12979	5.28913	0.159337	0.26096	0.379309	268	260	57	41	193	218	101	91	0.323435	1	15.9739	peak_44822|peak_55549
GLYMA_07G142400	0.392444	0.519179	0.11366	0.56075	0.413038	0.362649	0.488813	108	92	28	25	38	35	17	27	-0.676574	1	15.9739	peak_27760|peak_34463
GLYMA_04G072800	5.87466	4.96386	5.77271	5.85554	-0.144535	0.284089	0.405799	174	212	60	57	142	152	42	69	-0.676574	1	15.9739	peak_15738|peak_19656
GLYMA_08G305100	0.300819	0.187612	0.248303	0.203604	0.0607309	0.821116	0.879424	65	46	8	9	61	55	8	8	-1.67661	0.213113	24.4404	peak_36924|peak_45722
GLYMA_19G252900	1.38968	1.48541	1.75673	1.77322	-0.334033	0.0980229	0.174016	277	231	56	32	237	245	107	78	0.323435	1	15.9739	peak_82796|peak_102674,peak_102675
GLYMA_10G079000	2.31099	3.08998	1.7928	1.77341	0.563709	0.000599409	0.00214796	78	68	19	27	35	94	47	65	0.101046	1	15.9739	peak_42576|peak_52721
GLYMA_08G225800	0.359217	0.599019	0.573734	0.476724	-0.163741	0.624768	0.727675	35	40	3	2	44	57	16	16	0.645384	0.71432	24.8869	peak_36331|peak_44986
GLYMA_04G005400	12.0623	12.2779	13.4797	13.4756	-0.186883	0.0778754	0.143792	1231	1038	270	253	1546	1766	484	482	-1.67659	0.563108	31.1907	peak_15149|peak_18941,peak_18942
GLYMA_19G243100	3.62991	4.92621	6.58461	7.49248	-0.75081	8.43e-06	4.65e-05	88	82	21	17	110	152	57	91	0.676574	1	15.9739	peak_84822|NA
GLYMA_09G109600	1.99216	2.44166	1.97085	1.86901	0.170723	0.316463	0.440692	200	188	26	42	167	225	21	54	-1.26156	0.3797	32.1864	peak_38203|peak_47358
GLYMA_06G229400	2.8137	2.43093	2.29921	1.81372	0.305115	0.0991069	0.175525	98	87	18	20	65	49	20	17	-0.676579	1	15.9739	peak_25933|peak_32028
GLYMA_14G093600	10.2122	7.97579	9.97168	8.50366	-0.0684309	0.545579	0.661548	272	291	61	50	371	421	90	84	-0.676579	0.641669	25.1698	peak_61779|peak_76373
GLYMA_18G011500	0.516468	0.911006	1.45841	1.1652	-0.905087	0.00515835	0.014426	92	96	18	15	108	132	28	28	-0.676579	0.641669	25.1698	peak_76650|peak_94902,peak_94903
GLYMA_01G207200	5.07019	4.48744	3.56768	4.10833	0.274872	0.0883805	0.159627	250	229	127	46	131	163	109	122	0.217133	0.815016	27.1582	peak_1552|NA
GLYMA_01G236500	4.42154	3.52159	2.46968	1.56757	0.9243	0.000519978	0.00189478	41	54	21	11	22	32	12	11	0.676574	1	15.9739	peak_1856|NA
GLYMA_02G263800	6.25921	6.40757	7.45894	8.36826	-0.359983	0.00299415	0.00899143	7	7	10	8	14	50	0	1	-7.76459	1.63e-163	6.15e-159	NA|peak_7237
GLYMA_04G007800	4.28422	4.80964	4.21555	3.3458	0.226156	0.173056	0.274724	211	224	57	49	96	109	65	70	0.153513	0.84077	27.4357	peak_12980|peak_16118
GLYMA_11G232200	3.40367	3.52166	2.19928	2.18707	0.618817	0.000149453	0.000624481	234	261	63	56	117	141	49	56	-0.676574	1	15.9739	peak_50711|peak_62705
GLYMA_08G195900	15.8177	16.8819	17.5129	17.6988	-0.145625	0.0954079	0.170151	3581	3176	877	976	1892	2222	641	795	-0.676574	1	15.9739	peak_36124,peak_36125,peak_32894,peak_32895|peak_44750,peak_40738,peak_40739,peak_44751
GLYMA_11G246100	4.46987	4.51402	2.89056	3.15622	0.531538	0.00201583	0.00632927	480	411	89	127	234	287	109	126	-0.676574	1	15.9739	peak_50846|peak_62860,peak_62861,peak_62862
GLYMA_10G043700	1.42758	1.63515	2.58412	2.90358	-0.876582	5.53e-06	3.17e-05	174	196	74	30	273	307	92	146	-0.676574	1	15.9739	peak_42272|peak_52368,peak_52369
GLYMA_04G100100	17.7187	17.4087	10.5778	11.472	0.631635	1.73e-10	2.34e-09	273	379	119	134	158	183	78	121	-0.676574	1	15.9739	peak_15969|peak_19912
GLYMA_17G175700	12.8151	13.4472	14.126	14.6719	-0.171827	0.0945877	0.168953	761	642	117	87	759	929	180	312	-0.676579	0.641669	25.1698	peak_75889|peak_93967,peak_93968
GLYMA_16G048900	5.0684	5.09145	3.49623	4.24944	0.352838	0.00841252	0.022015	362	377	104	58	305	366	100	118	-0.676588	1	15.9739	peak_69273|peak_85727,peak_85728
GLYMA_14G119400	5.55461	5.58698	5.58863	4.5937	0.0885677	0.413435	0.539579	108	106	40	29	53	84	50	49	0.0916018	1	15.9739	peak_61918|NA
GLYMA_02G294000	6.69697	6.62711	9.67714	8.42996	-0.48342	5.75e-05	0.000264197	215	185	90	90	235	257	126	175	-0.998499	0.150818	22.7695	peak_6134|peak_7589
GLYMA_17G087000	3.20204	3.15454	3.72925	3.91948	-0.306815	0.00863001	0.0225051	18	45	4	4	30	29	25	35	1.69269	0.00601631	2.18914	peak_72910|NA
GLYMA_04G053300	8.36062	6.84601	7.06053	7.00501	0.0686377	0.472014	0.595778	538	600	189	111	404	517	134	138	-1.67659	0.563108	31.1907	peak_13405|peak_16637
GLYMA_10G217500	9.47315	7.22783	7.66276	6.64479	0.176979	0.0982056	0.174275	261	326	78	78	150	162	100	111	0.0604016	1	15.9739	peak_45873|NA
GLYMA_02G025500	11.1362	8.58378	8.50353	8.31764	0.184112	0.128894	0.216967	45	51	18	5	44	48	20	6	-1.67659	0.563108	31.1907	NA|peak_4974
GLYMA_08G028200	13.7686	15.5625	11.174	10.6834	0.386172	2.68e-05	0.000132301	600	527	43	57	380	520	41	46	-1.26158	0.198335	23.8965	peak_31357|peak_38911
GLYMA_16G211200	0.705486	0.49999	0.590625	0.746086	-0.192926	0.448895	0.574014	108	69	20	20	114	100	50	38	-0.676574	1	15.9739	NA|peak_87282
GLYMA_04G146800	2.58891	2.90343	1.91571	1.98974	0.453802	0.017872	0.0418895	40	30	8	7	24	29	11	6	-0.676579	1	15.9739	peak_14136|peak_17598
GLYMA_11G078700	24.5518	23.6189	28.727	30.5509	-0.340008	5.23e-05	0.000242538	1148	1104	292	286	1038	1284	354	483	-0.676574	1	15.9739	peak_47400|peak_58677
GLYMA_12G141700	0.517542	0.547741	0.764447	0.677225	-0.474537	0.110945	0.192536	38	29	2	6	48	57	9	8	-0.676598	0.681876	24.9836	peak_52131|peak_64445
GLYMA_01G190100	17.1706	16.6491	17.7966	16.6637	-0.0679566	0.42603	0.551807	877	826	176	166	759	812	361	374	-0.676565	1	15.9739	peak_1430|peak_1764
GLYMA_20G219500	2.33136	1.88397	2.07802	1.70489	0.110195	0.487286	0.609578	389	335	41	22	294	405	79	48	-0.261538	1	15.9739	peak_86755|peak_107594
GLYMA_03G223000	20.6041	19.6506	17.0843	17.2055	0.190356	0.0212707	0.0485226	2329	2301	847	632	1439	1680	661	813	-0.676574	1	15.9739	peak_10535|peak_13105
GLYMA_12G093600	0.365369	0.420783	0.657235	0.643993	-0.762132	0.00287412	0.00867915	88	71	29	5	116	147	27	56	-1.67658	0.563109	29.0847	peak_53618|peak_66308
GLYMA_15G045600	3.11638	3.43565	1.47536	1.69012	1.01154	7.36e-08	6.1e-07	65	81	19	2	51	47	7	16	-0.676579	0.641669	25.1698	peak_67167|peak_83116
GLYMA_19G193700	11.5839	11.5001	10.0724	10.1893	0.147963	0.171552	0.2729	254	255	81	58	159	192	95	152	-0.0391326	1	15.9739	peak_84367|peak_104569
GLYMA_06G165300	0.78152	0.722448	0.53511	0.651614	0.301341	0.25129	0.368577	48	52	10	2	25	51	12	12	0.0916079	1	15.9739	peak_25448|NA
GLYMA_06G185500	4.8647	4.88245	5.1522	4.53326	-0.0317961	0.822777	0.880705	7	11	0	3	12	4	5	9	-1.03966	0.0942683	16.9085	NA|peak_31667
GLYMA_16G169200	0.595282	0.414485	0.459373	0.565482	-0.0660418	0.81902	0.878116	89	102	6	37	45	55	10	5	-2.67662	0.0759197	14.0228	NA|peak_86871
GLYMA_17G078700	2.39361	2.06228	4.56215	3.67958	-0.930784	1.27e-07	1.01e-06	94	97	15	45	162	201	102	69	-0.676574	1	15.9739	peak_72851|peak_90321
GLYMA_06G201800	30.3634	31.2538	30.7057	30.8438	-0.0379004	0.702774	0.790819	799	864	133	98	894	931	146	176	-1.26155	0.379702	31.3011	peak_25746|peak_31791
GLYMA_13G251200	12.1656	10.385	8.66053	8.85105	0.321846	0.001485	0.00483454	117	149	28	7	78	70	27	27	0.908406	1	15.9739	peak_56849|peak_70370
GLYMA_08G282800	14.5954	14.034	16.6423	17.6046	-0.299272	0.000217493	0.000873199	1116	1092	450	312	821	1126	522	666	-0.676574	1	15.9739	peak_33639|peak_41670
GLYMA_18G165200	47.3014	58.0776	44.1911	43.7048	0.2253	0.016756	0.0396965	848	783	111	109	595	740	116	184	-0.67657	0.64167	24.5758	peak_79758|peak_98972
GLYMA_06G260100	1.29477	1.23638	1.8355	1.35295	-0.376043	0.0309779	0.0666425	15	23	6	6	31	17	5	27	-0.261528	0.66161	24.4671	NA|peak_32261
GLYMA_17G098600	90.2277	86.7358	111.554	112.451	-0.380972	1.32e-06	8.59e-06	4182	3210	933	611	5707	6685	1264	1963	-1.67658	0.563109	29.0847	peak_75307|peak_93270,peak_93271
GLYMA_11G154400	4.13826	4.46911	5.29708	5.11277	-0.312697	0.0754535	0.140001	163	157	35	28	103	153	60	49	0.323435	1	15.9739	peak_50227|peak_62092
GLYMA_05G002400	6.96024	7.28542	6.9779	7.36834	-0.0487899	0.750542	0.82784	92	83	30	55	85	78	44	62	0.846495	0.224181	25.2754	peak_17156|NA
GLYMA_03G002600	12.9232	12.3041	13.2147	13.0653	-0.100025	0.275329	0.396149	702	619	77	71	593	754	151	174	-0.0916079	1	15.9739	peak_8838|peak_10923
GLYMA_14G116600	20.3709	18.834	14.8924	14.6295	0.367593	6.41e-06	3.63e-05	3697	3259	504	394	2623	3160	546	736	-0.0916079	1	15.9739	peak_61901|peak_76558
GLYMA_19G212300	1.26199	1.19252	0.297962	0.309476	1.96173	3.49e-07	2.53e-06	42	30	2	4	5	5	2	0	0.261538	1	15.9739	peak_84512|NA
GLYMA_03G013200	6.46758	5.52172	7.53279	7.35445	-0.355421	0.000496155	0.0018172	423	443	210	177	374	483	254	328	-0.846494	0.224181	25.1117	peak_8914|peak_11033
GLYMA_18G220500	19.6103	19.0539	10.4774	11.0607	0.803619	4.3e-11	6.53e-10	778	667	120	161	295	370	134	112	0.323435	1	15.9739	peak_80098|peak_99422
GLYMA_09G070600	1.75674	1.54788	2.26894	1.66034	-0.294576	0.134984	0.225221	51	41	15	20	41	37	21	28	-0.676574	1	15.9739	peak_40232|peak_49861
GLYMA_17G133000	3.0204	2.53702	3.53555	3.10431	-0.300864	0.0955229	0.170319	87	104	16	26	63	66	35	33	0.676574	1	15.9739	peak_75606|NA
GLYMA_08G078000	2.67564	2.68738	1.40729	1.82235	0.693422	5.1e-05	0.000237036	268	252	68	38	112	143	34	51	-0.676565	1	15.9739	peak_31825|peak_39468
GLYMA_16G123900	2.01137	1.70403	1.99619	2.34716	-0.266426	0.226942	0.339857	60	98	6	24	56	63	13	24	-0.676579	0.641669	25.1698	peak_69816|peak_86410
GLYMA_02G152100	0.794817	0.517401	0.920786	0.557881	-0.224842	0.410678	0.537064	46	38	1	5	25	27	9	15	1.64539	0.416497	33.1604	peak_7545|NA
GLYMA_06G001900	6.26536	6.93484	8.51777	7.83373	-0.347357	0.00131542	0.00434935	241	213	66	44	195	254	59	109	-0.676574	1	15.9739	peak_23996|peak_29768
GLYMA_04G167300	6.6046	6.91124	4.81419	4.25019	0.535527	0.00101591	0.00344528	232	192	55	52	105	151	38	50	-0.676574	1	15.9739	peak_16354|peak_20446
GLYMA_13G274700	2.6361	2.62349	3.13714	3.32163	-0.335518	0.0489276	0.0980095	47	50	10	2	72	83	24	20	-0.0916079	1	15.9739	peak_57037|peak_70591
GLYMA_12G026600	0.843268	0.759665	0.775427	0.729292	0.0486166	0.748013	0.826122	306	314	51	58	204	198	22	70	-0.676579	0.641669	25.1698	peak_51272|peak_63358
GLYMA_17G045100	5.31149	5.21491	4.88909	5.84291	-0.0670583	0.551258	0.666206	678	710	149	155	523	602	171	206	-0.676574	1	15.9739	peak_72561|peak_89941,peak_89942
GLYMA_12G206600	10.9238	11.6722	7.58386	7.75758	0.519789	3.18e-06	1.92e-05	1119	1038	292	268	575	749	209	281	-0.676574	1	15.9739	peak_54399|peak_67314
GLYMA_12G118800	2.23266	2.20904	0.342332	0.414821	2.50416	1.63e-12	3.13e-11	70	83	2	14	12	9	0	10	0.908406	1	15.9739	peak_53798|NA
GLYMA_15G166500	2.86144	2.99159	1.4547	1.13318	1.13324	1.34e-06	8.74e-06	198	136	35	12	83	117	41	38	0.323444	1	15.9739	peak_68096,peak_68097|peak_84267
GLYMA_01G211400	5.17139	3.32298	3.14527	3.85017	0.232833	0.397137	0.524376	118	126	14	20	78	83	22	27	-0.67657	0.64167	24.5758	peak_3479|peak_4325
GLYMA_08G061800	27.4447	27.1588	22.0538	25.8302	0.149254	0.0637234	0.121923	392	260	109	158	267	263	143	157	-0.966076	0.166949	20.9401	NA|peak_43254
GLYMA_18G053700	7.32476	6.25217	7.35518	7.43164	-0.166126	0.0738287	0.137636	767	617	153	111	447	623	148	168	-0.676579	0.641669	25.1698	peak_76990|peak_95337,peak_95338
GLYMA_07G170000	0.991549	0.817357	1.14564	1.18991	-0.41099	0.0842706	0.153599	129	122	6	8	180	179	40	33	0.545843	0.750378	25.6951	peak_30246|peak_37568,peak_37569
GLYMA_17G083200	32.0648	37.8995	43.2194	44.7717	-0.367625	5.66e-05	0.000260324	3004	2549	588	417	3260	4156	1296	1375	0.323435	1	15.9739	peak_75150,peak_75151|peak_93079,peak_93080
GLYMA_02G253900	1.63628	1.59691	1.4858	2.05763	-0.169266	0.428113	0.553768	124	126	48	9	93	162	57	73	-0.676574	1	15.9739	peak_8289|peak_10285
GLYMA_20G015400	5.45423	6.36671	5.6624	4.93117	0.119831	0.42622	0.551987	108	87	19	11	108	62	33	15	-0.676579	0.641669	25.1698	peak_87182|peak_108102
GLYMA_13G354300	2.43858	2.47415	2.77396	2.67846	-0.190268	0.139326	0.230984	114	111	13	31	80	135	44	39	0.323435	1	15.9739	peak_57763,peak_90297|peak_112073,peak_71524
GLYMA_06G051200	18.8036	15.1485	17.2193	17.1739	-0.0627302	0.471094	0.594935	778	742	318	200	565	683	351	481	-0.38706	0.646954	24.5659	peak_24388|peak_30225
GLYMA_09G086100	14.8436	13.7747	17.8579	17.4959	-0.346437	0.000100704	0.000437792	641	596	173	162	636	783	295	232	-0.676574	1	15.9739	peak_40352|peak_49998
GLYMA_06G303200	1054.14	1070.25	529.569	537.801	0.952921	8.1e-18	3.57e-16	37804	30195	5633	6046	8132	10467	2707	3129	-0.676579	0.641669	25.1698	peak_23743|peak_29437
GLYMA_19G180900	0.585511	0.553282	0.454224	0.503228	0.208902	0.565067	0.678549	56	51	9	0	35	15	2	3	-1.26158	0.198335	23.8965	peak_84277|peak_104460
GLYMA_11G190200	27.8054	24.2319	35.1234	35.7016	-0.487304	3.12e-08	2.77e-07	687	733	240	220	599	678	327	348	-0.676574	1	15.9739	peak_50411|peak_62347
GLYMA_11G011200	95.2611	84.7366	116.996	122.604	-0.45493	5.34e-08	4.54e-07	2963	2585	412	402	2652	3248	760	768	-0.676579	0.641669	25.1698	peak_49010|peak_60615
GLYMA_02G311900	8.24321	7.7529	7.69185	7.3779	0.0444982	0.730428	0.812464	574	570	181	153	430	446	163	276	-0.676574	1	15.9739	peak_8806|peak_10888
GLYMA_17G124600	16.2113	16.2443	14.1012	12.0687	0.269443	0.00671495	0.0181539	70	48	22	49	38	37	23	14	-1.67658	0.0259767	6.7876	NA|peak_90814
GLYMA_02G053800	2.405	2.02233	1.85259	1.90028	0.195164	0.137943	0.229254	70	69	15	14	58	58	17	21	-0.676579	1	15.9739	peak_6727|peak_8287
GLYMA_04G086500	1.96259	2.17803	2.05718	2.00796	-0.0116409	0.948758	0.967362	92	99	18	39	68	85	35	31	-0.676574	1	15.9739	peak_13701|peak_17021
GLYMA_15G176900	108.65	106.807	98.0945	100.287	0.0785687	0.310062	0.433761	1478	1861	422	372	1026	1134	373	577	-0.676574	1	15.9739	peak_66086|peak_81732
GLYMA_01G123300	6.4462	5.00915	6.11264	5.42605	-0.0560288	0.590436	0.699398	126	204	18	12	146	137	12	37	-0.261538	1	15.9739	peak_883|peak_1120
GLYMA_08G135300	1.91233	1.90563	2.00142	2.5102	-0.278196	0.201345	0.309238	148	116	35	22	108	128	56	63	-0.676565	1	15.9739	peak_35557|peak_44048,peak_44049
GLYMA_20G053500	1.65979	1.2776	1.33708	1.64914	-0.0670644	0.663759	0.75966	80	76	22	14	51	58	30	31	0.676574	1	15.9739	peak_85427|NA
GLYMA_17G010500	4.95845	3.92798	4.59523	4.03595	-0.003326	0.976027	0.984825	133	169	48	25	132	119	60	70	-0.676574	1	15.9739	peak_72221|peak_89513
GLYMA_13G331600	1.6912	2.17342	4.13887	4.27338	-1.15585	7.7e-10	9.25e-09	127	165	38	16	199	213	145	140	0.545836	0.453356	33.9816	peak_60541|peak_74901
GLYMA_03G118700	2.3679	2.11325	2.09548	2.37432	-0.0372428	0.873057	0.916702	336	293	108	108	279	331	204	231	-0.217134	0.815016	27.1728	peak_11613|peak_14488
GLYMA_12G150300	3.80831	4.20794	4.64032	4.40264	-0.21228	0.0225961	0.0510348	290	231	80	32	256	316	71	110	-1.67658	0.563109	29.0847	peak_52163|peak_64493,peak_64494
GLYMA_06G189500	0.938768	1.02357	0.921543	1.2219	-0.162595	0.466395	0.590673	43	41	1	25	46	41	23	19	-0.676574	1	15.9739	peak_89698,peak_25657|peak_111305,peak_31691
GLYMA_18G295700	23.5815	26.0842	37.2803	37.7265	-0.63278	1.21e-09	1.39e-08	166	112	67	57	262	307	142	160	-1.26153	0.0641552	12.6565	NA|peak_97557
GLYMA_07G049300	2.47606	1.53756	1.69036	1.51627	0.271966	0.402049	0.529216	50	53	3	4	79	79	15	33	0.645384	0.71432	24.8869	peak_29261|peak_36348
GLYMA_14G023500	13.9133	12.7247	10.1793	10.1689	0.34674	0.000173698	0.000714839	1669	1565	356	295	819	1030	276	242	-1.67658	0.563109	29.0847	peak_62955|peak_77887,peak_77888
GLYMA_05G042200	3.98759	2.39385	1.93615	2.16973	0.586203	0.015261	0.0366864	150	138	18	20	68	74	53	45	1.06042	0.049292	10.9189	peak_17554|peak_21874
GLYMA_20G110500	0.40539	0.270407	0.517985	0.511102	-0.649997	0.0876688	0.158533	7	16	10	0	21	26	3	7	-2.36465	2.6e-06	0.00264313	NA|peak_108822
GLYMA_06G154300	0.37464	0.38352	0.186491	0.211307	0.885884	0.0210647	0.0481005	36	56	17	0	15	20	0	6	1.26156	0.3797	32.1864	peak_25314|NA
GLYMA_17G137200	3.08951	2.42603	2.58355	2.45432	0.085547	0.52547	0.64364	96	59	31	32	82	113	46	64	-0.966076	0.166949	20.9401	peak_75637,peak_90654|peak_112530,peak_93670
GLYMA_10G006200	55.4862	49.679	61.9885	69.7618	-0.367262	8.57e-06	4.72e-05	771	825	270	207	998	1069	369	492	-0.676574	1	15.9739	peak_44372|peak_55005
GLYMA_07G135300	31.8076	27.7896	52.9354	46.7068	-0.784405	1.65e-12	3.17e-11	150	173	27	22	167	236	46	83	0.323421	1	15.9739	peak_30042|peak_37303
GLYMA_08G279900	2.49079	3.4195	3.77707	3.18083	-0.270339	0.195116	0.301763	32	20	10	13	36	29	10	17	-1.41354	0.0200959	5.55217	NA|peak_41654
GLYMA_15G083700	2.94574	3.01556	3.42784	2.57133	-0.0512235	0.782141	0.851318	82	91	20	5	96	106	34	30	-0.676579	0.641669	25.1698	peak_67459|peak_83473
GLYMA_18G260300	0.898804	0.84933	0.535322	0.752247	0.401866	0.208806	0.318212	11	14	4	8	23	18	9	4	-1.99851	0.000624676	0.331792	NA|peak_99805
GLYMA_10G124500	1.06014	1.0341	0.92855	0.71368	0.306907	0.177093	0.279706	33	22	3	14	19	19	12	6	0.676574	1	15.9739	peak_42789|NA
GLYMA_14G025900	0.975077	0.775328	1.36897	1.07311	-0.526211	0.00568838	0.0156939	87	111	36	13	181	212	68	94	-0.676574	1	15.9739	peak_61163|peak_75677
GLYMA_11G114300	28.1822	29.2009	41.9398	37.4509	-0.507818	6.63e-09	6.6e-08	498	574	136	111	622	909	267	369	-0.676574	1	15.9739	peak_49919|peak_61701
GLYMA_19G132400	19.5518	20.3795	19.4518	18.8145	0.021961	0.811125	0.872261	244	232	76	61	266	292	55	100	-1.67659	0.563108	31.1907	peak_81698|peak_101399
GLYMA_20G169200	14.8206	12.2036	6.08367	5.04623	1.23366	7.58e-14	1.8e-12	768	869	234	206	405	449	133	238	-0.676574	1	15.9739	peak_86300|peak_107018
GLYMA_04G255100	8.28484	8.28494	7.76761	7.8233	0.0477273	0.572221	0.683964	538	531	86	94	420	543	142	108	-0.676579	0.641669	25.1698	peak_17098|peak_21335
GLYMA_07G103000	6.26197	5.80064	7.02041	6.78533	-0.236349	0.00852081	0.0222597	307	329	75	66	258	327	136	135	-0.676574	1	15.9739	peak_29769|peak_36956
GLYMA_18G081400	4.92988	5.43494	5.73284	5.42073	-0.144302	0.249127	0.366236	36	38	3	2	39	47	13	16	1.6454	0.416497	33.6145	peak_79335|peak_98419
GLYMA_17G092600	1.37872	1.2608	0.772853	1.15391	0.414723	0.200421	0.308177	72	104	25	21	48	64	17	22	0.676574	1	15.9739	peak_75241|NA
GLYMA_05G174300	64.0531	67.1229	81.7764	86.0513	-0.394727	2.11e-06	1.32e-05	3014	2961	1072	938	4533	4945	2151	2758	-0.676574	1	15.9739	peak_18615|peak_23166
GLYMA_08G067400	1.70306	1.60932	2.59834	1.98975	-0.512683	0.00477765	0.0134989	24	46	11	4	37	40	18	17	-0.676565	1	15.9739	NA|peak_43313
GLYMA_19G246200	14.4168	13.517	18.9848	18.2601	-0.456387	1.11e-06	7.3e-06	817	538	206	237	873	1015	467	533	-0.676574	1	15.9739	peak_82731|peak_102600
GLYMA_08G138300	0.849841	0.910138	0.830698	0.2876	0.601374	0.0840231	0.153241	19	20	5	4	6	9	0	2	2.67662	0.0759197	14.0228	peak_35596|NA
GLYMA_01G040200	29.1572	27.0295	93.98	93.1181	-1.7768	1.72e-29	5.12e-27	1196	1059	156	193	2788	3528	845	937	-0.676579	0.641669	25.1698	peak_380|peak_441
GLYMA_13G234200	3.85677	4.12441	6.03322	5.63972	-0.587411	8.08e-07	5.48e-06	163	179	53	38	156	190	63	79	-0.676574	1	15.9739	peak_56694|peak_70187
GLYMA_14G017000	2.69789	2.36465	3.48218	3.21978	-0.44724	0.0231876	0.0521881	128	108	21	25	103	184	50	59	0.323435	1	15.9739	peak_62899|peak_77833
GLYMA_06G166700	7.54372	7.87048	4.02041	3.66962	0.962493	5.45e-10	6.72e-09	42	72	15	9	29	22	2	1	-3.99862	0.000509746	0.281964	peak_25466|peak_31450
GLYMA_12G208800	5.19202	5.45137	3.38677	3.60558	0.567208	3.67e-06	2.19e-05	749	696	121	65	415	495	82	81	-0.676584	0.681876	23.9584	peak_54410|peak_67334
GLYMA_07G242700	0.525527	0.384162	0.409228	0.480969	-0.0132111	0.957277	0.972624	34	36	3	0	16	44	9	10	-1.49341	0.222285	25.1181	NA|peak_38268
GLYMA_14G219400	20.2044	20.4536	16.3718	14.7848	0.34348	0.000253759	0.00100271	1553	1424	158	159	980	1239	210	224	-0.676584	0.681876	23.9584	peak_62685|peak_77574
GLYMA_19G077400	1.81147	1.21479	0.888504	1.31834	0.409834	0.238277	0.353624	54	51	32	16	26	34	20	13	-1.136	0.0992437	17.1142	peak_83476|peak_103490
GLYMA_05G208300	2.24255	2.2921	2.41903	1.84136	0.0481082	0.746044	0.824642	176	146	10	39	139	157	32	27	-1.26156	0.3797	32.1864	peak_18896|peak_23509
GLYMA_U038600	1.39908	1.62458	1.9831	1.68524	-0.316951	0.0370444	0.0776098	108	87	27	12	134	171	23	43	-1.67659	0.563108	38.0108	peak_89063|peak_110407
GLYMA_15G108300	2.56991	2.64336	2.66763	2.79638	-0.10673	0.511333	0.631833	220	122	37	58	143	169	51	87	-0.676574	1	15.9739	peak_67667|peak_83697
GLYMA_12G228700	1.59368	1.49836	1.6522	1.48905	-0.0647572	0.621006	0.724536	13	35	10	2	17	14	2	9	-0.676574	1	15.9739	NA|peak_65228
GLYMA_19G036400	1.5663	1.29507	0.947221	1.34523	0.279024	0.171703	0.273061	68	56	16	8	54	54	14	22	0.323435	1	15.9739	peak_81039|peak_100552
GLYMA_04G078500	6.0569	5.11299	4.9995	4.32725	0.215399	0.171314	0.272614	399	366	66	58	307	379	77	59	-1.26156	0.3797	32.1864	peak_13617|peak_16923,peak_16924
GLYMA_19G109100	2.29398	2.52475	1.34832	1.33953	0.802422	0.000229033	0.000915411	212	203	30	48	96	144	32	20	-0.676593	0.641667	31.7687	peak_81505|peak_101145
GLYMA_19G021800	2.34642	2.21726	2.77139	2.97775	-0.373467	0.00648721	0.0176017	289	232	42	38	201	225	118	104	0.323435	1	15.9739	peak_83159|peak_103098
GLYMA_01G158600	3.11743	2.5468	2.46852	2.73204	0.0800269	0.521665	0.640688	122	125	19	12	86	84	34	42	0.908406	1	15.9739	peak_2970|peak_3710
GLYMA_08G102700	1.95948	1.52245	1.79711	1.52272	0.0222664	0.907999	0.940103	80	55	24	25	57	79	21	29	-0.676574	1	15.9739	peak_35233|peak_43658
GLYMA_13G337600	8.33603	8.39692	3.82679	3.66445	1.11868	2.8e-15	8.38e-14	465	395	121	117	210	221	73	134	-0.676574	1	15.9739	peak_57607|peak_71322
GLYMA_12G030800	65.6841	61.4558	76.2268	64.1556	-0.184225	0.0190063	0.0441346	61	65	20	4	52	64	21	44	0.323435	1	15.9739	peak_51315|peak_63416
GLYMA_06G043400	76.9766	74.1026	39.2006	36.5495	0.955015	1.16e-18	5.86e-17	12	13	10	0	15	10	6	2	1.75458	0.0027648	1.18748	peak_24346|NA
GLYMA_04G047500	1.67611	1.58385	1.49212	1.48779	0.0882452	0.691912	0.782168	21	31	7	0	8	10	4	2	0.323444	1	15.9739	peak_13367|NA
GLYMA_02G007700	31.7686	31.9044	29.9054	30.8637	0.0272087	0.72887	0.811272	4962	4503	732	772	2922	3459	875	954	-0.676579	0.641669	25.1698	peak_6357|peak_7844
GLYMA_14G223300	2.10149	1.55688	2.20936	1.72579	-0.152939	0.362637	0.488813	17	7	0	0	18	15	2	0	-1.41362	0.0692094	13.5723	NA|peak_79804
GLYMA_07G018000	91.008	68.6647	49.9138	54.0677	0.573617	5.93e-08	5e-07	44	57	6	5	41	33	3	11	-0.676584	0.681876	23.9584	peak_26728|peak_33097
GLYMA_14G188500	9.53325	8.59221	9.81802	9.74023	-0.151803	0.0968486	0.172274	187	189	42	35	118	142	42	38	-1.67658	0.563109	29.0847	peak_64244|peak_79453
GLYMA_05G134600	13.2646	11.4899	17.3616	16.6897	-0.502742	0.000404558	0.0015193	13	19	8	0	12	14	0	2	-3.67667	0.00284958	1.18482	NA|peak_22732
GLYMA_16G118400	1.83528	1.52667	1.27748	1.44559	0.261276	0.0153436	0.0368627	515	447	133	76	329	407	86	111	-1.67658	0.563109	29.0847	peak_71427|peak_88498
GLYMA_08G104700	5.8871	5.75083	6.47481	5.94044	-0.134313	0.261454	0.379859	276	315	75	95	245	324	113	155	-0.676574	1	15.9739	peak_35262|peak_43694
GLYMA_10G192000	7.21515	6.46766	8.19244	7.46349	-0.236866	0.0102841	0.0261462	803	720	217	216	560	804	267	343	-0.676574	1	15.9739	peak_43361|peak_53718
GLYMA_10G156200	1.92171	2.12464	3.00548	2.83981	-0.568573	0.000462521	0.00171129	165	130	30	21	137	210	38	60	-0.676579	0.641669	25.1698	peak_43011|peak_53303
GLYMA_10G267100	1.62831	1.94513	1.83522	1.87148	-0.0889598	0.683658	0.77571	179	177	63	27	123	161	47	62	-0.676574	1	15.9739	peak_46280|peak_57358
GLYMA_10G126900	4.49397	4.35146	4.57954	3.85945	0.0259265	0.830983	0.886325	472	443	88	95	424	528	127	159	-1.67658	0.563109	29.0847	peak_45164|peak_55957,peak_55958
GLYMA_04G020600	40.2222	38.2277	44.8516	45.4383	-0.24387	0.00215925	0.00672712	121	137	20	15	122	133	18	44	-0.67657	0.64167	24.5758	peak_13109|peak_16264
GLYMA_16G075200	2.17304	1.71119	1.81378	1.95197	0.000704952	0.996824	0.998533	101	130	32	25	77	117	42	38	-0.676574	1	15.9739	peak_69466|peak_85981
GLYMA_14G181100	3.58697	3.24039	3.0231	2.81622	0.182886	0.141994	0.234395	111	100	28	30	63	112	31	21	-1.67659	0.563108	31.1907	peak_62329|peak_77087
GLYMA_09G178100	35.9705	33.4007	43.1911	44.068	-0.372463	3.02e-06	1.84e-05	992	1097	321	198	998	1208	420	464	-0.676574	1	15.9739	peak_40889|peak_50707
GLYMA_12G234300	8.68065	8.31617	13.7592	12.6335	-0.675886	1.8e-11	2.91e-10	119	107	50	36	107	149	71	127	0.354637	0.632991	31.7052	peak_54620|NA
GLYMA_15G055000	3.63758	3.08176	4.04153	3.23082	-0.158939	0.255231	0.373117	78	57	8	6	36	57	34	28	1.40146	0.00642681	2.32806	peak_65029|peak_80435
GLYMA_11G071700	7.207	6.8103	5.90429	6.90338	0.090215	0.472241	0.595927	170	252	45	38	137	161	31	66	0.323421	1	15.9739	peak_47306|peak_58570
GLYMA_12G221500	8.38296	7.92153	5.9966	5.39282	0.47527	0.000348137	0.00133011	206	136	81	60	48	83	42	62	0.506641	0.466029	34.4686	peak_54501|NA
GLYMA_13G135400	2.64929	2.81211	3.07443	3.60262	-0.32686	0.0809503	0.148622	67	58	4	12	50	60	10	11	-0.676584	0.681876	23.9584	peak_55785|peak_69054
GLYMA_03G250700	3.60249	3.29319	4.89075	4.90306	-0.547252	0.00156784	0.00507614	504	499	104	41	554	587	145	168	-0.676579	0.641669	25.1698	peak_10750|peak_13377
GLYMA_09G227000	0.959465	0.755544	0.868382	0.829784	-0.0308079	0.920962	0.949206	43	49	24	0	18	53	19	25	0.676574	1	15.9739	peak_41329|NA
GLYMA_08G270500	0.417363	0.411173	0.337557	0.210361	0.549426	0.0457666	0.0926216	82	64	8	12	70	44	3	9	-2.26159	0.0615636	12.4098	peak_33562|peak_41560
GLYMA_13G128200	0.428582	0.664185	0.837855	0.773541	-0.590579	0.0309189	0.0665373	45	24	5	7	35	75	27	15	-0.323435	1	15.9739	NA|peak_68957
GLYMA_17G052800	2.41931	2.41473	4.22053	4.74182	-0.929441	3.5e-10	4.47e-09	89	51	10	0	56	39	1	25	0.645375	0.714321	24.7602	peak_74863|NA
GLYMA_19G075800	2.40306	2.29659	3.2624	3.17284	-0.493937	0.00460464	0.0130772	76	78	18	0	96	93	14	56	0.908406	1	15.9739	peak_83465|peak_103477
GLYMA_02G206700	8.04266	7.21723	10.6831	10.5085	-0.515572	0.000466699	0.00172442	850	900	258	136	896	1085	298	411	-0.676574	1	15.9739	peak_7836,peak_7837|peak_9730
GLYMA_11G022400	37.3131	37.739	24.7159	26.5961	0.508881	3.94e-08	3.44e-07	661	608	141	71	363	373	99	138	0.323421	1	15.9739	peak_46818|peak_57985
GLYMA_04G029000	0.535403	0.505932	0.69779	0.875746	-0.630829	0.0568872	0.110978	159	136	29	23	131	190	37	38	-0.676579	0.641669	25.1698	NA|peak_19187
GLYMA_16G025900	36.7604	40.6398	30.2212	30.4068	0.313912	8.06e-05	0.000356778	1270	1110	324	252	788	985	389	444	-0.676574	1	15.9739	peak_69053|peak_85453
GLYMA_19G263500	4.54787	4.15103	4.73355	4.13916	-0.0712541	0.54288	0.65934	266	227	30	46	200	278	73	64	-0.676579	0.641669	25.1698	peak_84996|peak_105285
GLYMA_09G077900	0.662402	0.633765	0.701438	0.523057	0.038378	0.843763	0.895223	61	59	21	6	23	46	49	47	1.41091	0.0748606	14.4813	peak_40290|NA
GLYMA_19G140900	0.0999688	0.0708496	0.352867	0.310118	-1.98416	1.54e-05	8.03e-05	7	5	5	9	42	58	9	15	-3.79207	1.51e-08	2.26e-05	NA|peak_104036
GLYMA_06G115500	1.00838	0.868795	1.48172	2.00736	-0.931606	0.000487937	0.00179068	201	198	70	48	211	226	60	69	-1.67659	0.563108	31.1907	peak_24958|peak_30908
GLYMA_03G100700	1.12229	1.37051	1.59395	1.57763	-0.383019	0.0445793	0.0905612	112	85	41	28	63	65	41	55	0.217134	0.815016	27.1728	peak_9483|NA
GLYMA_07G234500	8.15307	7.52443	5.15101	5.38585	0.531806	5.63e-07	3.95e-06	180	227	98	64	88	128	56	146	0.0604015	1	15.9739	peak_30766|NA
GLYMA_01G037400	1.37985	1.67644	1.60567	1.74184	-0.166243	0.484237	0.60679	15	20	5	2	15	10	3	3	1.67658	0.563109	29.0847	peak_2267|NA
GLYMA_16G216100	6.2771	6.02176	6.10346	6.18382	-0.0394528	0.660101	0.756726	16	27	1	0	14	12	5	4	3.41103	0.00276337	1.19907	peak_72045|NA
GLYMA_07G005000	0.597654	0.470631	0.504857	0.580549	-0.0659025	0.817539	0.877153	24	22	14	8	50	62	10	25	-1.99851	0.000624674	0.333133	NA|peak_32927
GLYMA_U039100	3.15483	2.40042	3.02591	2.2647	0.0222821	0.915156	0.945126	316	276	51	47	125	217	24	26	-1.67661	0.213113	24.4404	peak_89064|peak_110409
GLYMA_03G139000	2.53776	2.16347	2.187	1.96034	0.136963	0.2023	0.310359	483	508	108	85	319	340	132	207	0.323435	1	15.9739	peak_11819|peak_14728,peak_14729
GLYMA_06G292200	4.68755	4.5654	3.59185	4.0875	0.229202	0.0390501	0.0811018	73	49	2	0	35	74	10	9	2.3236	0.0025361	1.11189	peak_26273|peak_32529
GLYMA_10G221600	383.872	394.485	401.512	410.935	-0.101684	0.180063	0.283313	8372	8301	1565	1444	8914	11202	2938	3751	0.323435	1	15.9739	peak_43628|peak_54062
GLYMA_19G061200	17.846	16.3099	19.064	21.6335	-0.294152	0.000685109	0.00241935	269	306	147	121	270	283	194	256	-0.483921	0.598188	30.5332	peak_83394|peak_103397
GLYMA_15G194300	31.4919	31.5071	68.5517	66.4946	-1.1401	1.23e-21	1.05e-19	2740	2769	599	420	2935	3680	972	1701	0.323435	1	15.9739	peak_66178|peak_81845
GLYMA_05G105900	2.93073	2.59632	2.5641	2.06626	0.210926	0.18354	0.287632	42	54	7	6	50	55	14	12	-0.67657	0.64167	24.5758	peak_18018|peak_22463
GLYMA_20G217000	4.87564	4.87828	4.98386	4.85292	-0.052364	0.777403	0.847894	177	177	42	44	240	257	110	164	-0.676574	1	15.9739	peak_88634|peak_109873
GLYMA_16G078200	6.57015	6.5441	4.86001	4.28664	0.478217	0.00122137	0.00407223	376	356	99	65	252	305	80	112	-0.676574	1	15.9739	peak_71189,peak_71190|peak_88169
GLYMA_19G258800	34.6639	38.5037	25.7088	21.2461	0.60032	1.63e-07	1.26e-06	1614	1344	206	247	672	811	145	132	-1.26156	0.3797	32.1864	peak_82865|peak_102765
GLYMA_11G108700	10.5754	10.6795	11.19	11.7248	-0.147932	0.21525	0.325742	794	729	233	140	581	683	198	289	-0.676574	1	15.9739	peak_49844|peak_61616,peak_61617
GLYMA_09G215400	19.4282	17.2278	16.3345	15.7057	0.151544	0.117972	0.202317	522	556	153	116	497	591	146	210	-0.676588	1	15.9739	peak_41238|peak_51124
GLYMA_03G109500	53.3904	51.6018	67.841	68.1534	-0.413996	6.86e-07	4.72e-06	480	678	150	131	643	692	203	352	-0.676574	1	15.9739	peak_11558|peak_14413
GLYMA_05G138600	14.2475	14.6468	17.42	18.0147	-0.333911	5.89e-05	0.000270128	181	193	42	24	234	227	33	37	-1.67661	0.213113	24.4404	peak_20211|peak_25191
GLYMA_08G335400	1.34439	1.15182	1.10969	0.889702	0.274406	0.19909	0.306645	9	27	4	0	10	18	2	3	-0.676584	0.681876	23.9584	NA|peak_42303
GLYMA_19G206900	5.05318	5.40508	5.41195	4.63146	0.018369	0.901018	0.935646	172	149	27	13	204	291	22	47	-1.09164	0.440355	33.6552	peak_84464|peak_104704
GLYMA_17G166800	2.67648	2.54697	3.54148	3.42319	-0.45593	0.00152453	0.00494956	222	199	74	43	198	215	43	83	-1.67659	0.563108	31.1907	peak_73642|peak_91259
GLYMA_11G231800	4.57626	4.27494	4.60098	4.98527	-0.155711	0.25358	0.371147	101	115	19	24	94	115	14	33	-0.676579	0.641669	25.1698	peak_50708|peak_62699
GLYMA_16G071000	2.98413	2.69592	3.26475	2.87303	-0.15461	0.176556	0.279072	112	73	2	2	80	93	6	34	2.49349	0.00958013	3.17886	peak_71142|peak_88123
GLYMA_09G005600	6.66152	6.60406	3.70633	4.7724	0.607299	8.19e-06	4.53e-05	483	558	120	143	163	173	111	134	0.230329	0.831854	27.2375	peak_39708|NA
GLYMA_09G198400	4.23846	3.60674	3.88028	3.72984	0.000436493	0.997463	0.998911	101	116	29	23	75	88	43	43	0.676574	1	15.9739	peak_38833|NA
GLYMA_16G042800	0.889152	1.11489	0.947121	0.655814	0.282223	0.231911	0.345937	157	125	17	30	117	150	25	20	-1.26156	0.3797	32.1864	peak_70922|peak_87858
GLYMA_18G035100	3.7027	4.07562	2.077	2.38676	0.763118	0.00028327	0.00110621	347	359	75	49	198	261	40	51	-1.26156	0.3797	32.1864	peak_78992|peak_97987,peak_97988
GLYMA_03G143400	7.23524	8.25668	8.84569	7.22514	-0.0918951	0.480423	0.603554	496	448	114	45	341	414	101	175	0.323435	1	15.9739	peak_11857|peak_14774,peak_14775,peak_14776
GLYMA_15G236500	0.992188	1.20545	1.5266	1.41237	-0.455674	0.00816895	0.0214679	25	46	4	4	46	35	14	10	-0.0916079	1	15.9739	NA|peak_84826
GLYMA_06G138400	66.2659	68.9936	77.6831	79.2661	-0.253978	0.0015556	0.00503804	223	283	97	27	317	316	130	198	-0.676574	1	15.9739	peak_22578|peak_27969
GLYMA_11G252200	38.5937	34.3206	24.3538	22.1597	0.605905	1.77e-10	2.39e-09	50	40	9	7	14	20	5	24	0.975523	0.128839	20.1432	peak_50910|peak_62943
GLYMA_06G108500	4.04794	4.0642	3.24235	3.53888	0.219048	0.0322576	0.0689239	215	229	37	40	203	211	49	38	-1.26156	0.3797	32.1864	peak_24906|peak_30851
GLYMA_08G200500	34.0042	31.0432	25.171	23.4446	0.378205	2.44e-06	1.51e-05	749	661	246	229	387	480	193	334	-0.676574	1	15.9739	peak_32946|peak_40791
GLYMA_03G069700	1.32492	1.04818	1.20472	1.25128	-0.0934382	0.721799	0.806018	59	89	21	36	41	43	29	21	0.676574	1	15.9739	peak_11334|NA
GLYMA_15G253000	26.7169	26.1881	46.8289	43.3089	-0.809098	4.51e-16	1.53e-14	44	48	5	8	36	33	3	6	-1.6766	0.213114	24.2298	peak_68623|peak_84944
GLYMA_20G198400	2.00565	1.78038	1.72723	1.49689	0.188145	0.17234	0.273915	15	13	4	3	8	26	2	4	-2.26156	0.162202	21.7517	NA|peak_107382
GLYMA_09G164500	4.11969	4.0998	2.93965	2.96345	0.437196	0.00164109	0.0052802	182	175	60	50	59	75	36	51	0.261528	0.66161	24.4671	peak_38553|NA
GLYMA_06G192500	141.021	147.563	158.189	164.243	-0.19949	0.00940858	0.0242565	3268	2814	938	907	3690	4399	1860	1961	-0.676574	1	15.9739	peak_25674|peak_31711
GLYMA_10G178700	1.84551	2.17991	1.89302	2.13966	-0.0379343	0.884825	0.924854	126	127	15	18	69	113	19	38	-0.0916079	1	15.9739	peak_43222|peak_53552
GLYMA_17G218800	22.9956	22.2863	18.5496	18.8436	0.235468	0.00583116	0.0160351	1751	1522	187	176	1134	1356	227	256	-0.676584	0.681876	23.9584	peak_76144|peak_94317
GLYMA_15G006800	3.69784	3.12369	4.80722	3.28653	-0.29293	0.166104	0.266066	107	114	26	18	135	134	29	55	-0.676579	0.641669	25.1698	peak_64618|peak_79914
GLYMA_03G033200	7.14577	7.88459	7.38912	6.03354	0.123331	0.378816	0.505537	512	507	147	98	349	438	133	158	-0.676574	1	15.9739	peak_11146,peak_11147|peak_13859
GLYMA_13G256400	4.10281	3.08844	4.7581	4.86352	-0.465054	0.00101108	0.00343245	444	464	78	57	294	376	105	93	-0.676579	0.641669	25.1698	peak_59925,peak_59926|peak_74190
GLYMA_10G040000	2.35815	1.42754	2.60117	3.6161	-0.761079	0.000930993	0.00318808	26	21	10	2	33	29	22	7	-0.676574	1	15.9739	peak_42212|peak_52308
GLYMA_15G052500	11.9016	13.7046	21.363	19.2944	-0.704681	6.08e-10	7.43e-09	151	133	32	87	189	245	135	156	0.676568	0.33897	33.077	peak_67232|NA
GLYMA_17G231700	6.47177	4.85436	5.77079	5.88017	-0.0861456	0.485056	0.607502	378	379	167	188	304	323	133	313	-0.676568	0.441696	33.3541	peak_74069|peak_91828
GLYMA_15G025900	5.4888	4.95475	4.09536	4.90802	0.173372	0.166134	0.266101	608	586	220	178	379	441	209	341	-0.38706	0.646954	24.5659	peak_64796|peak_80131
GLYMA_02G037400	5.59343	4.73704	5.84568	4.97036	-0.110649	0.391535	0.518581	158	119	34	16	80	118	16	36	-0.676579	0.641669	25.1698	peak_4148|peak_5100
GLYMA_03G075300	1.20631	1.0223	1.08139	1.07998	0.000952395	0.995371	0.997577	35	30	9	16	16	20	4	20	0.524564	0.482208	35.1453	peak_9303|NA
GLYMA_13G281700	14.4401	11.9253	15.5843	13.4831	-0.185152	0.0518393	0.102782	16	22	7	8	23	15	6	0	-2.67662	0.0759197	14.0228	NA|peak_74432
GLYMA_18G225100	2.3691	1.88405	11.0819	9.65793	-2.32936	6.73e-25	9.78e-23	155	156	41	38	555	710	161	189	-1.67659	0.563108	31.1907	peak_80134|peak_99467
GLYMA_01G132800	1.3984	1.2706	0.876216	1.12243	0.376859	0.138386	0.229815	40	27	23	4	27	22	4	12	-1.75458	0.0027648	1.18748	NA|peak_3507
GLYMA_10G266400	2.19869	2.21465	1.81065	2.0714	0.146229	0.429757	0.55537	87	87	30	29	58	41	24	54	0.217132	0.815016	27.106	peak_43981|NA
GLYMA_17G061300	7.93858	7.96781	7.59901	7.38672	0.0458223	0.661023	0.757335	567	624	186	122	515	668	236	330	-0.676574	1	15.9739	peak_72717,peak_72718|peak_90139,peak_90140
GLYMA_05G056400	21.7137	19.8566	30.1125	30.8811	-0.594767	2.4e-10	3.18e-09	894	755	194	216	972	1147	399	372	-0.676574	1	15.9739	peak_19696|peak_24535
GLYMA_12G104000	1.89387	1.42034	1.50186	2.47549	-0.303554	0.184859	0.289274	139	109	6	14	181	194	17	32	-0.676581	0.494128	34.9094	peak_51958|peak_64209
GLYMA_02G071500	10.5661	11.0141	7.8981	7.63165	0.434993	4.73e-05	0.000221629	692	609	211	210	641	682	403	396	-0.676574	1	15.9739	peak_6854|peak_8459
GLYMA_11G104700	0.635853	0.834519	0.805687	0.438335	0.198385	0.591126	0.700039	92	136	36	7	55	62	23	31	0.323435	1	15.9739	peak_47660|peak_58966,peak_58967
GLYMA_14G047900	0.37387	0.353291	0.304541	0.333882	0.146855	0.664316	0.759974	23	26	2	0	30	32	11	20	2.49342	0.100626	17.0982	peak_63144|NA
GLYMA_09G007600	4.7662	4.31774	3.76472	4.66558	0.0675993	0.684341	0.77616	123	125	18	4	116	96	11	39	0.323438	1	15.9739	peak_39726|peak_49217
GLYMA_18G056100	5.05408	4.63385	5.06063	6.37948	-0.27991	0.0164218	0.0390196	55	29	4	12	20	57	15	27	0.323435	1	15.9739	peak_77018|NA
GLYMA_03G188800	1.59062	1.98619	1.54245	1.37777	0.255217	0.253662	0.371235	116	119	19	22	99	122	32	25	-0.676579	0.641669	25.1698	peak_12184|peak_15196
GLYMA_16G044400	3.10836	2.5286	2.31912	2.5307	0.173578	0.186043	0.290644	173	213	78	51	147	188	56	110	-0.676574	1	15.9739	peak_69238|peak_85682
GLYMA_03G056800	1.29827	1.06539	1.15029	0.847881	0.194428	0.502844	0.62378	51	30	11	0	19	36	7	8	-0.67657	0.64167	24.5758	peak_9234|peak_11472
GLYMA_15G125900	4.05048	4.7369	3.75956	3.58079	0.222046	0.0524895	0.103841	28	23	10	0	7	16	2	2	-1.26156	0.3797	32.1864	NA|peak_83850
GLYMA_13G277700	7.88451	8.95593	8.29929	7.52347	0.051599	0.637808	0.738166	506	546	124	35	459	585	120	145	-0.676579	0.641669	25.1698	peak_57073|peak_70629
GLYMA_17G238700	60.7017	58.0113	47.6596	48.1478	0.26823	0.00053801	0.00195059	1445	858	462	342	1115	1191	535	732	-0.676574	1	15.9739	NA|peak_91912
GLYMA_07G144500	1.30991	1.38743	1.23506	1.39645	-0.00212933	0.990511	0.994261	243	203	34	43	178	206	65	67	0.323435	1	15.9739	peak_27776,peak_27777|peak_34481,peak_34482
GLYMA_05G054800	5.05773	4.29839	6.32226	6.67422	-0.516546	0.000282143	0.00110233	101	76	21	21	127	98	27	44	-1.67659	0.563108	31.1907	peak_17670|peak_22019
GLYMA_14G038900	4.61063	4.02906	5.1802	4.41844	-0.195416	0.0700835	0.131815	792	677	140	116	588	737	184	163	-0.676579	0.641669	25.1698	peak_61289,peak_61290|peak_75828
GLYMA_08G179400	1.2963	1.04591	1.51618	1.64227	-0.47447	0.00233554	0.00722524	55	104	18	24	79	54	27	19	-0.676574	1	15.9739	peak_32733|peak_40547
GLYMA_17G113400	6.48797	6.46857	4.09054	3.53534	0.722804	1.05e-06	6.92e-06	996	1113	403	227	452	562	308	351	-0.14605	0.82904	27.2791	peak_73155|peak_90708,peak_90709
GLYMA_17G227800	3.08115	2.71416	2.52397	2.47423	0.17061	0.319509	0.443967	40	37	16	1	17	41	15	6	-0.676574	1	15.9739	peak_74010|peak_91759
GLYMA_14G001200	8.60407	7.77867	7.45781	7.48159	0.0910692	0.312811	0.436756	220	251	74	34	132	149	85	88	-0.676574	1	15.9739	peak_62751|peak_77649
GLYMA_18G068500	13.38	21.2178	5.01094	13.0115	0.91736	0.208194	0.317468	470	641	0	0	229	261	369	501	6.01951	1.01e-60	1.69e-56	peak_79240|NA
GLYMA_06G086000	1.31673	1.166	1.556	1.31719	-0.254182	0.0728394	0.136161	149	136	67	69	109	94	63	103	-0.483921	0.598188	30.5332	peak_22023|peak_27316
GLYMA_03G176200	77.2594	70.112	70.2024	67.8699	0.0520636	0.519984	0.639435	2051	1738	342	374	1593	1832	468	486	-0.676579	0.641669	25.1698	peak_12100|peak_15082
GLYMA_08G003500	0	0.0217991	0.551204	0.650573	-5.44527	4.76e-10	5.93e-09	10	2	0	0	51	53	16	18	-4.92452	1.68e-07	0.000214755	NA|peak_42623
GLYMA_05G022200	9.67846	9.84267	11.0674	11.1725	-0.227851	0.00858567	0.0224096	201	261	169	122	170	203	230	106	-0.898959	0.26707	28.1381	NA|peak_24242
GLYMA_02G238800	24.1395	25.1263	20.6051	20.7719	0.212328	0.0106166	0.0268838	91	88	26	35	65	76	27	33	-0.676574	1	15.9739	peak_5642|peak_6989
GLYMA_11G010800	6.87577	7.67258	4.96994	5.90321	0.383247	0.00154703	0.0050142	127	123	18	47	93	118	24	37	-1.67659	0.563108	31.1907	peak_49007|peak_60610
GLYMA_18G242000	0.777563	1.00546	0.80005	0.76172	0.155185	0.54926	0.664595	183	145	60	39	107	118	45	47	-0.676574	1	15.9739	peak_80277|peak_99632
GLYMA_20G172400	3.63867	3.34461	5.28117	5.48525	-0.665283	4.08e-05	0.000193965	212	175	72	66	296	360	251	241	-0.217134	0.815016	27.2728	peak_86328|peak_107047
GLYMA_11G088700	0.503864	0.504986	0.547238	0.465043	-0.0463536	0.869653	0.91403	35	45	2	0	37	29	6	13	2.23043	0.0241891	6.4926	peak_47492|peak_58786
GLYMA_13G370300	0.867588	0.768593	0.755781	0.846155	-0.0108063	0.952545	0.969703	50	65	17	18	47	74	19	23	-0.676574	1	15.9739	NA|peak_75326
GLYMA_11G221600	0.970126	0.599398	1.41836	1.38899	-0.884386	0.00540985	0.0150267	51	36	0	4	38	34	18	31	2.57984	2.48e-10	5.03e-07	peak_48586|NA
GLYMA_16G134000	0.495487	0.741338	23.723	27.3413	-5.38686	1.88e-36	2.21e-33	5	12	0	0	210	350	152	96	-3.48394	7.72e-05	0.0554949	NA|peak_88602
GLYMA_14G179000	7.69347	7.54157	6.00269	5.1623	0.406681	0.000379772	0.00143734	101	74	24	17	56	33	15	54	0.410903	0.545858	37.5897	peak_62311|NA
GLYMA_09G029300	5.66022	5.62772	4.35668	4.5528	0.301385	0.0189962	0.0441173	20	33	2	3	15	17	18	19	2.39386	3.2e-05	0.0256498	peak_37685|NA
GLYMA_17G074700	1.71667	1.24783	1.97918	1.43003	-0.250352	0.258584	0.376618	182	204	38	65	174	140	51	104	-0.676574	1	15.9739	peak_72824|peak_90277,peak_90278
GLYMA_05G064300	26.6097	29.2915	29.2939	32.3332	-0.178702	0.0376248	0.0786362	1322	1558	337	200	1228	1331	419	563	0.323435	1	15.9739	peak_19753|peak_24630
GLYMA_06G196900	5.56897	5.34759	5.3437	6.46507	-0.152883	0.156637	0.25384	210	163	38	19	161	137	30	37	-0.676579	0.641669	25.1698	peak_25714|peak_31754
GLYMA_02G033400	16.8713	16.622	19.3908	18.6262	-0.223252	0.00916037	0.0237184	2159	1961	425	370	1644	2126	458	544	-0.676579	0.641669	25.1698	peak_6535|peak_8059,peak_8060
GLYMA_11G009000	0.384707	0.343881	0.350069	0.281494	0.161026	0.571619	0.683509	19	26	0	1	15	31	9	9	3.41104	0.00276333	1.20252	peak_46660|NA
GLYMA_15G234700	3.07957	3.21319	4.59892	3.90816	-0.474923	0.00457286	0.0130003	30	30	5	4	57	31	26	23	0.323435	1	15.9739	peak_68522|NA
GLYMA_17G037900	77.4669	77.1856	95.058	100.687	-0.380353	1.35e-06	8.78e-06	1001	881	110	58	818	1065	96	141	-0.998532	0.319369	31.8901	peak_74704|peak_92556
GLYMA_17G246300	2.73906	2.922	3.23678	2.53597	-0.0685544	0.523152	0.641857	126	158	43	13	122	113	62	56	0.323435	1	15.9739	peak_74210,peak_74211|peak_91998
GLYMA_11G006600	110.963	106.911	130.719	128.351	-0.290682	0.000173796	0.000715155	1028	971	372	211	1346	1386	394	615	-0.676574	1	15.9739	peak_46617|peak_57759
GLYMA_06G018400	2.83151	3.28773	4.22094	3.29847	-0.335997	0.0163079	0.0387823	77	62	22	20	31	88	18	15	-1.67659	0.563108	31.1907	peak_21398|peak_26570
GLYMA_01G068600	10.8619	9.61386	9.46468	9.07785	0.100441	0.288478	0.410488	69	100	31	12	60	85	29	24	-0.676574	1	15.9739	peak_2483|peak_3056
GLYMA_18G272700	5.11217	5.14999	5.28318	5.43654	-0.102574	0.398828	0.526214	664	760	135	150	518	729	162	173	-1.67658	0.563109	29.0847	peak_80519|peak_99925,peak_99926
GLYMA_02G031800	9.27432	9.01108	9.66219	9.31406	-0.0943116	0.379204	0.505942	382	318	65	86	325	455	106	114	-1.67658	0.563109	29.0847	peak_6520|peak_8041
GLYMA_15G127500	0.215393	0.407073	1.75451	0.85041	-2.08326	2.42e-06	1.5e-05	2	18	4	0	24	29	12	9	-0.676565	1	15.9739	NA|peak_81218
GLYMA_08G062600	0.441602	0.542482	0.839328	0.821947	-0.787987	0.0106374	0.0269303	45	55	17	15	77	101	13	23	-2.26156	0.162202	21.7517	peak_34907|peak_43265
GLYMA_15G098400	33.5285	38.5583	23.1982	23.5667	0.586712	6.72e-09	6.68e-08	412	417	101	75	216	204	72	116	-0.676565	1	15.9739	peak_67562|peak_83601
DGAT1C	0.424977	0.481902	0.461561	0.191759	0.42287	0.271766	0.39203	17	26	6	1	29	18	0	10	-0.676593	0.641667	31.7687	NA|peak_49813
DGAT1B	1.26863	1.29282	0.972588	1.23465	0.177041	0.461121	0.585624	79	66	7	11	29	28	7	21	0.908406	1	15.9739	peak_72643|peak_90043
GLYMA_04G084800	0.692927	0.748326	0.740631	0.781658	-0.116677	0.57045	0.682456	53	60	67	27	52	48	54	130	-0.261527	1	15.9739	peak_13681|peak_17001
GLYMA_17G027500	1.24184	1.47261	1.37519	1.73048	-0.228252	0.297934	0.420771	100	59	19	24	111	168	45	71	-0.676574	1	15.9739	peak_74613|peak_92448
GLYMA_06G170300	13.7123	13.0243	64.458	59.0022	-2.2479	1.37e-34	1.19e-31	22	15	9	3	35	51	13	9	-1.67659	0.563108	31.1907	NA|peak_28350
GLYMA_01G022500	0.448647	0.357012	0.615496	0.612644	-0.64879	0.0630236	0.120887	19	19	3	3	45	38	9	28	-0.323435	1	15.9739	NA|peak_2647
GLYMA_20G031700	1.18661	1.37047	1.63652	2.06096	-0.56633	0.00394562	0.0114318	105	78	23	24	72	110	38	46	-0.676574	1	15.9739	peak_85293|peak_105675
GLYMA_13G064300	3.77437	2.74552	2.03489	1.96037	0.659148	0.000508825	0.00185865	23	14	10	4	17	9	6	1	-1.67659	0.563108	31.1907	NA|peak_72217
GLYMA_09G255100	214.992	212.28	136.773	142.508	0.572865	4.5e-11	6.8e-10	9259	7683	548	551	5811	7801	676	802	-0.413552	0.758704	25.9339	peak_41560|peak_51490
GLYMA_10G233400	4.0166	4.77756	3.41667	3.70713	0.267614	0.0214992	0.0489763	730	595	87	103	461	658	95	146	-0.676593	0.641667	31.7687	peak_46005|peak_57002,peak_57003
GLYMA_18G200100	1.64826	1.26086	0.767208	0.752586	0.88691	0.00617454	0.0168558	34	29	3	9	14	10	11	6	0.475446	0.45171	33.9862	peak_79948|NA
GLYMA_13G326500	0.95267	0.625161	0.689786	0.626886	0.21077	0.500402	0.621653	12	19	4	3	2	15	6	0	0.676574	1	15.9739	peak_60491|NA
GLYMA_06G076900	10.6117	10.3365	9.20375	8.70843	0.184903	0.0658405	0.125255	64	74	12	4	48	53	13	21	0.908406	1	15.9739	peak_21927|NA
GLYMA_13G147700	1.66755	1.45639	2.552	2.65062	-0.77695	0.000102849	0.000445945	113	83	5	20	121	146	9	33	-1.09164	0.440355	33.6552	peak_59002|peak_73058
GLYMA_15G106000	12.7487	12.1271	10.4998	10.5229	0.201739	0.0413456	0.0850985	131	141	55	56	52	60	38	41	0.676567	0.33897	32.8371	peak_65477|NA
GLYMA_02G176500	2.07588	1.63468	1.34201	1.14297	0.530999	0.0157391	0.0376358	78	92	16	6	48	55	10	10	-0.676584	0.681876	23.9584	peak_5189|peak_6437
GLYMA_17G140700	6.4416	6.04698	5.33913	4.2069	0.343945	0.0290192	0.0631321	514	495	72	58	254	351	51	74	-0.676584	0.681876	23.9584	peak_75659|peak_93690
GLYMA_13G365700	63.0348	56.2677	36.3927	36.4365	0.669757	3.44e-12	6.27e-11	213	253	55	30	89	105	25	29	-0.676579	0.641669	25.1698	peak_60833|peak_75280
GLYMA_01G020900	174.514	179.864	194.194	189.94	-0.155969	0.0400214	0.0828273	7055	6476	1355	1552	5580	6922	2372	2409	-0.676565	1	15.9739	peak_2137|peak_2633
GLYMA_06G035300	1.6119	2.15783	1.31299	1.09099	0.611344	0.00918968	0.023785	134	178	30	27	116	112	61	44	0.323435	1	15.9739	peak_24280|peak_30089
GLYMA_11G125700	1.7479	1.46817	2.02492	1.31448	-0.10167	0.693451	0.78313	106	99	14	15	59	75	18	29	0.323435	1	15.9739	peak_47852|peak_59204
GLYMA_08G016000	0.501101	0.242265	0.392357	0.381227	-0.111176	0.709903	0.796424	40	35	15	3	38	56	6	13	-2.26156	0.162202	21.7517	peak_31251|peak_38781
GLYMA_09G268500	2.65141	2.59136	2.68218	2.54656	-0.0369908	0.78804	0.855539	260	225	68	45	132	160	60	63	-0.676574	1	15.9739	peak_39520,peak_39521|peak_48955,peak_48956
GLYMA_10G083000	8.14931	9.03036	6.55852	7.73786	0.22822	0.137398	0.22844	85	52	25	29	63	85	37	39	-0.676574	1	15.9739	peak_42592|peak_52741
GLYMA_16G105300	7.4254	6.60822	7.47778	8.02796	-0.185789	0.0480898	0.0965421	141	125	43	37	95	135	53	76	0.676574	1	15.9739	peak_71374|NA
GLYMA_16G141100	9.40444	8.99406	5.67216	5.82731	0.637092	1.37e-08	1.29e-07	400	303	176	91	215	235	100	168	-0.676574	1	15.9739	peak_69913|peak_86535
GLYMA_05G248700	3.75686	3.94604	2.05582	1.82557	0.947989	1.21e-09	1.4e-08	781	709	78	78	235	247	40	46	-0.676584	0.681876	23.9584	peak_21257,peak_21258|peak_26393,peak_26394,peak_26395
GLYMA_12G031200	7.54696	7.59665	13.7917	13.4363	-0.886084	1.2e-11	2.01e-10	69	75	28	11	76	109	13	64	-0.676574	1	15.9739	NA|peak_63422
GLYMA_20G176400	5.6646	6.08881	8.1517	9.37195	-0.613811	4.87e-07	3.45e-06	596	589	162	152	573	673	260	226	-0.676574	1	15.9739	peak_86377|peak_107110
GLYMA_01G041300	34.4058	31.6444	29.2853	29.6265	0.123326	0.124265	0.210994	2287	1733	492	429	1987	2339	627	860	-0.676574	1	15.9739	peak_2305|peak_2828
GLYMA_04G170300	4.98922	5.21325	4.06403	3.89638	0.318329	0.00490564	0.0138156	606	588	138	132	418	507	142	140	-1.67659	0.563108	31.1907	peak_14309|peak_17833,peak_17834
GLYMA_05G206400	4.98566	4.60318	4.37161	4.38576	0.0892552	0.489859	0.611847	516	470	103	53	418	583	92	124	-0.676593	0.641667	31.7687	peak_20867|peak_25946
GLYMA_02G104900	5.01614	5.82999	7.74948	6.68728	-0.450461	0.000463461	0.0017142	217	172	56	59	315	386	90	113	-1.67659	0.563108	31.1907	peak_4653,peak_4654|peak_5753
GLYMA_02G094100	27.4472	23.3774	19.6905	21.5905	0.257409	0.0057437	0.0158302	901	962	275	228	600	749	236	271	-0.676574	1	15.9739	peak_4578|peak_5667
GLYMA_06G059500	3.53381	4.25882	3.72677	4.50628	-0.11374	0.555456	0.67025	319	299	47	43	343	393	72	103	-0.676579	0.641669	25.1698	peak_21770|peak_27002,peak_27003
GLYMA_13G348200	2.48681	1.94124	1.52658	1.79625	0.370593	0.00662857	0.0179439	569	551	146	100	328	366	121	127	-0.676574	1	15.9739	peak_60671|peak_75083
GLYMA_04G074500	1.35327	1.35117	2.93953	1.78579	-0.847728	0.00016834	0.000694522	63	64	5	19	142	186	24	32	-1.26156	0.3797	32.1864	peak_15759|peak_19677
GLYMA_11G046900	17.8183	16.4878	10.5087	12.6147	0.528478	2.21e-07	1.67e-06	321	326	189	149	166	165	222	235	0.130792	1	15.9739	peak_49329|NA
GLYMA_10G075900	10.947	11.4706	14.0114	15.0999	-0.41606	1.67e-06	1.06e-05	178	191	54	25	118	138	33	36	-1.67658	0.563109	29.0847	peak_42557|peak_52689
GLYMA_13G107400	8.95373	8.29059	8.36471	7.91759	0.0411245	0.622608	0.725892	377	389	142	66	346	325	95	252	-0.676574	1	15.9739	peak_55492|peak_68696
GLYMA_05G213500	3.60942	5.11611	3.33211	3.25729	0.369451	0.292348	0.414619	350	395	10	26	199	205	36	39	0.738497	0.54735	37.414	peak_18941|peak_23559
GLYMA_07G209300	0.908962	0.909454	1.27111	1.34034	-0.561417	6.01e-05	0.000274967	33	18	0	0	40	37	0	2	-6.61354	5.58e-95	1.34e-90	NA|peak_35066
GLYMA_10G023200	1.54689	0.877047	1.23204	1.68681	-0.314131	0.335945	0.461138	31	37	9	0	44	74	16	11	-0.0916079	1	15.9739	peak_44504|peak_55164
GLYMA_07G139200	95.1369	109.04	88.0683	71.7001	0.315855	0.000815676	0.00283584	279	328	51	34	150	187	37	87	0.323444	1	15.9739	peak_27737|peak_34432
GLYMA_06G133800	20.1532	20.0128	14.4761	14.674	0.422223	7.79e-06	4.34e-05	1047	834	74	116	523	642	108	132	-0.676576	0.681877	23.8409	peak_25127|peak_31088,peak_31089
GLYMA_20G089900	187.091	189.555	101.107	101.341	0.855628	6.66e-17	2.58e-15	3855	3047	397	439	1698	2197	393	458	-0.0916079	1	15.9739	peak_87572|peak_108639
GLYMA_11G002600	3.07456	2.68833	2.7365	2.70553	0.039961	0.677875	0.771157	440	371	105	70	196	278	75	82	-0.676565	1	15.9739	peak_48946|peak_60533
GLYMA_02G235200	3.56171	2.98398	3.46951	3.81069	-0.195798	0.270706	0.390911	87	96	19	31	94	129	36	51	-0.676574	1	15.9739	peak_8117|peak_10062
GLYMA_01G064600	1.77101	1.56045	1.16967	1.18787	0.455548	0.0390017	0.0810217	39	54	25	16	26	40	11	18	-1.31401	0.0323496	8.27049	NA|peak_3041
GLYMA_16G017800	8.57693	7.90552	8.02813	8.5083	-0.0461867	0.584178	0.694196	920	829	194	174	651	761	400	338	-0.676565	1	15.9739	peak_70685|peak_87577
GLYMA_05G150400	53.5144	45.0287	23.4182	23.1107	1.03921	8.1e-19	4.22e-17	50	65	6	4	20	14	1	19	1.32345	0.655228	24.4281	peak_18397|peak_22904
GLYMA_20G134100	39.8409	44.907	39.9168	37.2964	0.0962092	0.238558	0.353962	1693	1517	171	197	1301	1866	253	227	-1.09164	0.440355	33.6552	peak_87902|peak_109040
GLYMA_19G241200	4.06351	3.65984	7.83822	7.73525	-1.05341	4.44e-13	9.46e-12	383	330	39	67	377	480	137	98	-0.676579	0.641669	25.1698	peak_84797|peak_105067
GLYMA_11G240400	2.83285	3.11101	4.10227	3.91533	-0.469887	0.00246231	0.00756847	118	104	33	15	122	199	65	81	-0.676565	1	15.9739	peak_50777|peak_62784
GLYMA_10G188200	16.6567	17.0316	20.0701	21.7594	-0.351334	0.00067659	0.00239362	741	647	235	164	529	682	309	384	-0.676574	1	15.9739	peak_43332|peak_53680
GLYMA_12G075700	23.163	22.5606	14.5273	13.9846	0.640454	2.24e-10	2.99e-09	501	590	127	40	275	352	117	134	0.323435	1	15.9739	peak_51718|peak_63918
GLYMA_01G062600	3.56486	3.05528	3.06137	2.5718	0.187893	0.342085	0.467451	24	38	7	12	6	8	6	3	0.146051	0.82904	27.3765	peak_534|NA
GLYMA_03G086100	46.4504	38.2615	46.4384	42.9712	-0.121826	0.162172	0.260932	1129	1123	287	219	1115	1474	438	515	-0.676574	1	15.9739	peak_9385|peak_11678
GLYMA_10G274500	0.735384	0.717117	0.623633	0.602277	0.203756	0.116302	0.19993	133	91	52	8	93	181	74	98	-0.676574	1	15.9739	peak_46328,peak_44053,peak_90031|peak_57420,peak_111736,peak_54615
GLYMA_16G039500	11.0203	10.911	13.5491	11.3839	-0.226262	0.0250595	0.0557594	380	306	190	93	278	471	268	353	0.313995	0.798126	26.9729	peak_69199|NA
GLYMA_09G257500	1.01957	0.992352	1.11841	1.29965	-0.304197	0.0697177	0.131277	110	108	62	64	50	76	54	70	0.676567	0.554485	37.7305	peak_41573,peak_41575|NA
GLYMA_03G215600	0.306962	0.232053	0.633434	0.536718	-1.15954	0.000503604	0.00184162	15	22	0	0	21	17	4	7	-0.676579	0.641669	25.1698	NA|peak_13010
GLYMA_01G039100	7.71968	7.40364	8.57192	6.88858	-0.0743783	0.6287	0.730896	535	594	157	118	367	395	104	189	-0.676574	1	15.9739	peak_370|peak_428
GLYMA_19G064000	0.800141	0.814956	0.962686	1.07015	-0.370529	0.00556053	0.015387	121	125	27	11	103	178	28	27	-1.26156	0.3797	32.1864	peak_81196|peak_100757
GLYMA_07G270300	14.2112	13.9951	13.1181	13.0303	0.0688677	0.4453	0.570529	1176	1073	233	171	704	863	178	171	-0.676579	0.641669	25.1698	peak_28746|peak_35740,peak_35741
GLYMA_05G091200	23.3176	24.3956	13.526	13.5129	0.779913	6.92e-14	1.66e-12	3118	2719	700	536	1317	1609	404	538	-0.676579	1	15.9739	peak_17928|peak_22358
GLYMA_05G110200	333.683	321.82	298.172	299.663	0.0919539	0.225364	0.338046	10246	9725	2471	2074	9568	10766	4064	4156	-0.676574	1	15.9739	peak_20022|peak_24956
GLYMA_09G044100	0.356975	0.269861	0.59448	0.577185	-0.944754	0.000915507	0.00314157	51	55	47	16	29	13	6	28	-0.898961	0.267069	28.1662	NA|peak_49589
GLYMA_10G031800	54.1954	55.659	30.4594	30.9595	0.799091	3.75e-15	1.1e-13	3080	2389	420	441	1475	1954	451	513	-0.676579	0.641669	25.1698	peak_44575,peak_44576|peak_55240
GLYMA_09G200700	2.93037	2.79853	2.4039	2.56713	0.164184	0.375533	0.502256	78	171	32	9	71	81	34	80	0.908409	0.145972	22.4983	peak_41120|peak_50984
GLYMA_08G222700	1.32108	1.2774	1.06776	0.987725	0.29626	0.130658	0.2193	159	172	22	48	125	182	36	40	-1.67658	0.563109	29.0847	peak_33157|peak_41055
GLYMA_18G268800	4.60991	5.10019	4.62055	4.19742	0.100232	0.327639	0.452427	301	246	88	87	185	239	153	146	-0.261527	0.66161	24.3884	peak_90710,peak_90704,peak_78442,peak_90707|peak_112597,peak_112587,peak_97269,peak_112592
GLYMA_08G266500	0.32135	0.438622	0.426571	0.624305	-0.494826	0.132746	0.22216	99	82	2	6	67	80	6	14	0.493379	0.777211	26.4815	peak_36667,peak_36668|peak_45387,peak_45388
GLYMA_18G101700	0.978707	0.826448	1.19865	0.986583	-0.320002	0.182675	0.286549	29	18	2	1	37	24	18	14	1.90843	0.261621	27.7247	peak_77356,peak_90675|NA
GLYMA_02G009200	8.84979	7.61974	10.7939	10.6425	-0.423129	1.68e-05	8.72e-05	988	1144	253	219	817	896	205	336	-1.67659	0.563108	31.1907	peak_3905|peak_4813
GLYMA_06G298500	36.1407	37.9172	38.2333	37.7715	-0.0767273	0.353272	0.479028	300	285	94	84	273	300	110	143	-0.676574	1	15.9739	peak_26294|peak_32559
GLYMA_19G079000	2.85151	3.04741	6.52577	5.93549	-1.11715	1.11e-09	1.29e-08	45	38	23	3	68	81	17	27	-1.67659	0.563108	31.1907	NA|peak_100889
GLYMA_03G229300	10.7595	10.4745	9.31002	8.70282	0.196241	0.0644154	0.122969	213	216	112	90	104	129	154	127	0.00150969	1	15.9739	peak_12532|NA
GLYMA_10G243500	12.0649	13.6894	13.9315	14.7734	-0.193674	0.0768478	0.142229	879	934	262	149	657	841	273	308	-0.676574	1	15.9739	peak_46091|peak_57114
GLYMA_04G037700	3.2261	2.94007	2.43743	2.22955	0.359129	0.00491154	0.0138275	274	240	44	67	106	133	38	44	-0.676565	1	15.9739	peak_13255|peak_16441
GLYMA_05G167700	6.50664	6.46515	9.06849	9.22992	-0.536154	7.75e-06	4.32e-05	392	413	136	80	405	473	119	230	-0.676574	1	15.9739	peak_18570|peak_23106
GLYMA_09G117300	4.01654	3.26409	4.40591	4.44025	-0.324559	0.0609841	0.117553	115	130	25	28	138	134	40	77	-0.676565	1	15.9739	peak_38264|peak_47422,peak_47423
GLYMA_04G076900	16.4281	17.8153	8.14218	8.26418	1.02282	2.48e-17	1.03e-15	2471	2456	426	366	648	878	255	263	0.323435	1	15.9739	peak_15778|peak_19706
GLYMA_07G021400	38.967	38.0903	39.6666	40.2262	-0.0926353	0.272536	0.392961	1263	1231	245	208	1247	1651	239	379	-0.676593	0.641667	31.7687	peak_28989|peak_36033
GLYMA_19G179200	0.60812	0.351173	0.366927	0.457327	0.169844	0.598071	0.705606	27	29	5	7	28	28	29	3	0.676565	1	15.9739	peak_82140|NA
GLYMA_06G127300	3.51613	3.32259	5.69003	5.90991	-0.802337	2.11e-06	1.32e-05	93	147	39	16	157	158	22	37	-2.26156	0.162202	21.7517	peak_25049|peak_31006
GLYMA_10G292300	10.4412	10.3321	8.50502	8.86373	0.218042	0.0116423	0.0290645	178	170	91	37	122	139	39	72	-0.676574	1	15.9739	peak_46475|peak_57592
GLYMA_01G192200	17.2059	18.396	22.5991	22.6219	-0.383955	3.59e-06	2.15e-05	603	654	161	212	677	924	292	266	-0.676574	1	15.9739	peak_3332|peak_4145
GLYMA_18G018800	34.0202	34.3921	26.6698	26.3814	0.32685	0.000110826	0.000476525	2424	2287	624	562	1390	1752	640	666	-0.676574	1	15.9739	peak_78865|peak_97812,peak_97813
GLYMA_08G090300	1.29121	1.04354	1.25474	1.32239	-0.185851	0.351143	0.477023	24	18	2	1	23	18	0	3	-1.35471	0.0956551	17.0327	NA|peak_43520
GLYMA_14G149700	1.99242	1.96012	1.15607	1.13917	0.741909	0.00144815	0.00472948	50	91	9	7	45	73	15	5	-0.676584	0.681876	23.9584	peak_62122|peak_76820
GLYMA_15G047700	2.49747	2.88979	4.76064	3.62221	-0.676088	0.00187421	0.00593826	378	375	156	102	379	513	144	228	-0.676574	1	15.9739	peak_64978|peak_80363
GLYMA_01G183600	26.6145	23.4729	20.308	19.9766	0.271666	0.00194019	0.00611679	36	28	4	3	34	21	6	5	-0.676584	0.681876	23.9584	peak_1379|peak_1700
GLYMA_13G094800	30.2295	28.6353	31.1881	29.8743	-0.0940265	0.233324	0.347558	2957	2680	535	433	1959	2547	577	749	-0.676579	0.641669	25.1698	peak_55356|peak_68521
GLYMA_08G027300	1.48374	1.06557	2.19159	1.47289	-0.5722	0.0188265	0.0438003	14	20	7	0	5	35	0	4	-3.2616	0.0152426	4.46628	NA|peak_38902
GLYMA_02G115900	21.2655	21.2887	22.067	20.4972	-0.0405994	0.621202	0.724688	3230	3123	538	567	2925	3655	790	786	-0.676579	0.641669	25.1698	peak_4729|peak_5861
GLYMA_16G054200	8.71079	8.13756	6.29272	5.88678	0.426187	5.87e-05	0.000269067	172	212	44	33	121	118	14	22	-2.67661	0.0759207	13.8603	peak_71031|peak_87976
GLYMA_12G096900	0.451753	0.170755	1.32473	0.866323	-1.86752	8.38e-07	5.66e-06	28	5	0	0	32	41	7	5	-3.92454	2.98e-12	7.49e-09	NA|peak_66360
GLYMA_04G139200	5.84074	5.66022	8.07194	8.0348	-0.526599	1.6e-09	1.8e-08	2000	2018	382	392	1974	2588	706	758	0.323421	1	15.9739	peak_16179|peak_20206
GLYMA_16G030700	38.8341	35.8564	30.6782	33.3224	0.181451	0.0307522	0.0662736	28	72	6	0	32	28	0	10	0.323442	1	15.9739	peak_70816|peak_87739
GLYMA_07G248300	139.278	129.363	75.6064	74.0734	0.802245	7.58e-16	2.49e-14	362	352	164	95	141	141	70	121	0.387061	0.646954	24.7225	peak_28519|NA
GLYMA_09G239000	235.01	235.374	191.499	201.498	0.219057	0.00460378	0.0130759	4087	3623	515	457	3136	4006	724	581	-0.676584	0.681876	23.9584	peak_39211|peak_48599
GLYMA_08G136800	0.4408	0.43846	0.554337	0.366392	-0.11048	0.758881	0.834307	48	36	7	8	62	67	21	11	-0.676579	0.641669	25.1698	peak_35579|peak_44073
GLYMA_19G143100	3.24602	2.53719	4.39593	4.02333	-0.586531	0.00195793	0.0061639	212	267	39	42	319	420	75	66	-1.26156	0.3797	32.1864	peak_83968|peak_104060
GLYMA_08G351800	0.805508	0.595698	0.950921	0.592601	-0.189554	0.58952	0.698639	45	30	8	5	24	16	12	13	0.323435	1	15.9739	peak_37295|NA
GLYMA_03G036600	2.73785	3.0902	2.50547	2.5451	0.168832	0.316936	0.441172	401	360	80	19	224	279	47	38	-0.676584	0.681876	23.9584	peak_11183|peak_13900
GLYMA_10G003500	2.8162	2.03836	2.04993	2.60229	0.0173421	0.928784	0.954424	111	167	46	32	133	159	53	44	-0.676574	1	15.9739	peak_41856|peak_51882
GLYMA_13G185300	22.541	25.2619	25.9301	24.629	-0.119032	0.15289	0.248787	999	698	261	209	1131	1339	481	454	-0.676574	1	15.9739	peak_56229|peak_69607
GLYMA_03G261800	11.713	11.2839	34.0336	31.6251	-1.55418	1.99e-27	4.26e-25	1217	1083	148	152	1980	2632	536	598	-0.0916079	1	15.9739	peak_10864|peak_13530
GLYMA_12G122800	1.62565	1.01322	1.2021	1.59971	-0.132305	0.623684	0.726865	29	6	3	8	27	42	5	21	-0.676574	1	15.9739	NA|peak_66560
GLYMA_11G228000	4.2225	3.42582	2.26983	2.69433	0.580225	0.00485347	0.0136862	199	157	33	12	74	110	9	21	-0.676584	0.681876	23.9584	peak_50681|peak_62665
[truncated: 30,447 more rows]

## Sheet: Down peaks genes
Geneid	Chr	Start	End	Name	Length	Strand	logFC	Pvalue	FDR	Treat|Control	Annotation	Annotated_Transcript
[truncated: 2,283 more rows]

[truncated: 1 more sheets: Up peaks genes]
